# Supplementary material for: Dianthi herba: a comprehensive review of its botany, traditional use, phytochemistry, and pharmacology
Source: Chin Med. 2022 Jan 21;17:15. doi: 10.1186/s13020-022-00570-2 (PMC8780776; doi:10.1186/s13020-022-00570-2)
Supplement: Supplementary file 1 — Additional file 1. Distribution information of Dianthi herba. [file 13020_2022_570_MOESM1_ESM.xlsx]

## Sheet: Dianthus superbus L. 
Location data information of Dianthus superbus L. from GBIF.(Data sources are at the end of the table)
gbifID	occurrenceID	kingdom	phylum	class	order	family	genus	species	taxonRank	scientificName	countryCode	stateProvince	decimalLatitude	decimalLongitude	day	month	year
3411767213	234883	Plantae	Tracheophyta	Magnoliopsida	Caryophyllales	Caryophyllaceae	Dianthus	Dianthus superbus	SPECIES	Dianthus superbus L.	EE		58.95	23.0833	17	8	1959
3411767191	234882	Plantae	Tracheophyta	Magnoliopsida	Caryophyllales	Caryophyllaceae	Dianthus	Dianthus superbus	SPECIES	Dianthus superbus L.	EE		58.95	23.0833	17	8	1959
3411767190	234880	Plantae	Tracheophyta	Magnoliopsida	Caryophyllales	Caryophyllaceae	Dianthus	Dianthus superbus	SPECIES	Dianthus superbus L.	EE		58.95	23.0833	17	8	1959
3411409400	LD:General:2117268	Plantae	Tracheophyta	Magnoliopsida	Caryophyllales	Caryophyllaceae	Dianthus	Dianthus superbus	SPECIES	Dianthus superbus L.	SE	Skåne	55.369	13.0769	20	7	1913
3410015301	https://w.jacq.org/W0086448	Plantae	Tracheophyta	Magnoliopsida	Caryophyllales	Caryophyllaceae	Dianthus	Dianthus superbus	SPECIES	Dianthus superbus L.	CZ		50.7503	15.5358		8	1914
3410014302	https://w.jacq.org/W0086447	Plantae	Tracheophyta	Magnoliopsida	Caryophyllales	Caryophyllaceae	Dianthus	Dianthus superbus	SPECIES	Dianthus superbus L.	AT				25	8	1915
3410014301	https://w.jacq.org/W0086429	Plantae	Tracheophyta	Magnoliopsida	Caryophyllales	Caryophyllaceae	Dianthus	Dianthus superbus	SPECIES	Dianthus superbus L.	AT				6	7	1913
3410013302	https://w.jacq.org/W0086445	Plantae	Tracheophyta	Magnoliopsida	Caryophyllales	Caryophyllaceae	Dianthus	Dianthus superbus	SPECIES	Dianthus superbus L.	DE		52.6333	13.3667	17	8	1947
3410013301	https://w.jacq.org/W0086427	Plantae	Tracheophyta	Magnoliopsida	Caryophyllales	Caryophyllaceae	Dianthus	Dianthus superbus	SPECIES	Dianthus superbus L.	AT				18	7	1915
3410012302	https://w.jacq.org/W0086446	Plantae	Tracheophyta	Magnoliopsida	Caryophyllales	Caryophyllaceae	Dianthus	Dianthus superbus	SPECIES	Dianthus superbus L.	DE				29	8	1947
3410012301	https://w.jacq.org/W0086428	Plantae	Tracheophyta	Magnoliopsida	Caryophyllales	Caryophyllaceae	Dianthus	Dianthus superbus	SPECIES	Dianthus superbus L.	AT				10	8	1911
3410011302	https://w.jacq.org/W0086444	Plantae	Tracheophyta	Magnoliopsida	Caryophyllales	Caryophyllaceae	Dianthus	Dianthus superbus	SPECIES	Dianthus superbus L.	AT				27	10	1974
3410011301	https://w.jacq.org/W0086426	Plantae	Tracheophyta	Magnoliopsida	Caryophyllales	Caryophyllaceae	Dianthus	Dianthus superbus	SPECIES	Dianthus superbus L.	CH					9	1860
3410010302	https://w.jacq.org/W0086443	Plantae	Tracheophyta	Magnoliopsida	Caryophyllales	Caryophyllaceae	Dianthus	Dianthus superbus	SPECIES	Dianthus superbus L.	AT				13	9	1970
3410010301	https://w.jacq.org/W0086425	Plantae	Tracheophyta	Magnoliopsida	Caryophyllales	Caryophyllaceae	Dianthus	Dianthus superbus	SPECIES	Dianthus superbus L.	DE
3410009301	https://w.jacq.org/W0086442	Plantae	Tracheophyta	Magnoliopsida	Caryophyllales	Caryophyllaceae	Dianthus	Dianthus superbus	SPECIES	Dianthus superbus L.	KZ				21	6	1997
3410008301	https://w.jacq.org/W0086441	Plantae	Tracheophyta	Magnoliopsida	Caryophyllales	Caryophyllaceae	Dianthus	Dianthus superbus	SPECIES	Dianthus superbus L.	AT				26	10	1987
3410007301	https://w.jacq.org/W0086440	Plantae	Tracheophyta	Magnoliopsida	Caryophyllales	Caryophyllaceae	Dianthus	Dianthus superbus	SPECIES	Dianthus superbus L.	AT				30	9	1999
3410005301	https://w.jacq.org/W0086439	Plantae	Tracheophyta	Magnoliopsida	Caryophyllales	Caryophyllaceae	Dianthus	Dianthus superbus	SPECIES	Dianthus superbus L.	AT						1999
3410004302	https://w.jacq.org/W0086453	Plantae	Tracheophyta	Magnoliopsida	Caryophyllales	Caryophyllaceae	Dianthus	Dianthus superbus	SPECIES	Dianthus superbus L.	CH				25	7	1936
3410004301	https://w.jacq.org/W0086435	Plantae	Tracheophyta	Magnoliopsida	Caryophyllales	Caryophyllaceae	Dianthus	Dianthus superbus	SPECIES	Dianthus superbus L.	AT				30	8	1927
3410003302	https://w.jacq.org/W0086454	Plantae	Tracheophyta	Magnoliopsida	Caryophyllales	Caryophyllaceae	Dianthus	Dianthus superbus	SPECIES	Dianthus superbus L.	CH				25	7	1936
3410003301	https://w.jacq.org/W0086436	Plantae	Tracheophyta	Magnoliopsida	Caryophyllales	Caryophyllaceae	Dianthus	Dianthus superbus	SPECIES	Dianthus superbus L.	AT				20	6	1920
3410002302	https://w.jacq.org/W0086455	Plantae	Tracheophyta	Magnoliopsida	Caryophyllales	Caryophyllaceae	Dianthus	Dianthus superbus	SPECIES	Dianthus superbus L.	IT				31	7	1982
3410002301	https://w.jacq.org/W0086437	Plantae	Tracheophyta	Magnoliopsida	Caryophyllales	Caryophyllaceae	Dianthus	Dianthus superbus	SPECIES	Dianthus superbus L.	AT				7	8	1935
3410000302	https://w.jacq.org/W0086451	Plantae	Tracheophyta	Magnoliopsida	Caryophyllales	Caryophyllaceae	Dianthus	Dianthus superbus	SPECIES	Dianthus superbus L.	CH				31	7	1961
3410000301	https://w.jacq.org/W0086433	Plantae	Tracheophyta	Magnoliopsida	Caryophyllales	Caryophyllaceae	Dianthus	Dianthus superbus	SPECIES	Dianthus superbus L.	AT				27	8	1918
3409999302	https://w.jacq.org/W0086449	Plantae	Tracheophyta	Magnoliopsida	Caryophyllales	Caryophyllaceae	Dianthus	Dianthus superbus	SPECIES	Dianthus superbus L.	AT				26	7	1957
3409999301	https://w.jacq.org/W0086430	Plantae	Tracheophyta	Magnoliopsida	Caryophyllales	Caryophyllaceae	Dianthus	Dianthus superbus	SPECIES	Dianthus superbus L.	SI				2	8	1913
3409998301	https://w.jacq.org/W0086431	Plantae	Tracheophyta	Magnoliopsida	Caryophyllales	Caryophyllaceae	Dianthus	Dianthus superbus	SPECIES	Dianthus superbus L.	FR				24	8	1950
3409997302	https://w.jacq.org/W0086452	Plantae	Tracheophyta	Magnoliopsida	Caryophyllales	Caryophyllaceae	Dianthus	Dianthus superbus	SPECIES	Dianthus superbus L.	AT				28	7	1972
3409997301	https://w.jacq.org/W0086434	Plantae	Tracheophyta	Magnoliopsida	Caryophyllales	Caryophyllaceae	Dianthus	Dianthus superbus	SPECIES	Dianthus superbus L.	AT				4	9	1919
3409996302	https://w.jacq.org/W0086450	Plantae	Tracheophyta	Magnoliopsida	Caryophyllales	Caryophyllaceae	Dianthus	Dianthus superbus	SPECIES	Dianthus superbus L.	AT				20	7	2002
3409996301	https://w.jacq.org/W0086432	Plantae	Tracheophyta	Magnoliopsida	Caryophyllales	Caryophyllaceae	Dianthus	Dianthus superbus	SPECIES	Dianthus superbus L.	AT				19	7	1918
3409953179	INFOFLORA-TRAC-10968906	Plantae	Tracheophyta	Magnoliopsida	Caryophyllales	Caryophyllaceae	Dianthus	Dianthus superbus	SPECIES	Dianthus superbus L.	CH	Be	46.6587	7.40598	12	9	2021
3409952532	INFOFLORA-TRAC-10922889	Plantae	Tracheophyta	Magnoliopsida	Caryophyllales	Caryophyllaceae	Dianthus	Dianthus superbus	SPECIES	Dianthus superbus L.	CH	Be	46.7037	7.53671	12	7	2011
3409946432	INFOFLORA-TRAC-10971454	Plantae	Tracheophyta	Magnoliopsida	Caryophyllales	Caryophyllaceae	Dianthus	Dianthus superbus	SPECIES	Dianthus superbus L.	CH	Vd	46.4328	6.95074	13	10	2021
3409944945	INFOFLORA-TRAC-10970564	Plantae	Tracheophyta	Magnoliopsida	Caryophyllales	Caryophyllaceae	Dianthus	Dianthus superbus	SPECIES	Dianthus superbus L.	CH	Gr	46.8694	9.24227	28	9	2021
3409943341	INFOFLORA-TRAC-10871488	Plantae	Tracheophyta	Magnoliopsida	Caryophyllales	Caryophyllaceae	Dianthus	Dianthus superbus	SPECIES	Dianthus superbus L.	CH	Gr	46.4526	9.8794	26	8	2021
3409942518	INFOFLORA-TRAC-10935657	Plantae	Tracheophyta	Magnoliopsida	Caryophyllales	Caryophyllaceae	Dianthus	Dianthus superbus	SPECIES	Dianthus superbus L.	CH	Bl	47.4672	7.93601			2020
3409940697	INFOFLORA-TRAC-10988205	Plantae	Tracheophyta	Magnoliopsida	Caryophyllales	Caryophyllaceae	Dianthus	Dianthus superbus	SPECIES	Dianthus superbus L.	CH	Fr	46.8369	6.81599	23	10	2021
3409937600	INFOFLORA-TRAC-10979135	Plantae	Tracheophyta	Magnoliopsida	Caryophyllales	Caryophyllaceae	Dianthus	Dianthus superbus	SPECIES	Dianthus superbus L.	CH	Vd	46.6998	6.49068	5	8	2021
3409936289	INFOFLORA-TRAC-10768287	Plantae	Tracheophyta	Magnoliopsida	Caryophyllales	Caryophyllaceae	Dianthus	Dianthus superbus	SPECIES	Dianthus superbus L.	CH	Be	47.1529	7.07602	12	8	2021
3409935820	INFOFLORA-TRAC-10610100	Plantae	Tracheophyta	Magnoliopsida	Caryophyllales	Caryophyllaceae	Dianthus	Dianthus superbus	SPECIES	Dianthus superbus L.	CH	Zh	47.2819	8.6613	3	8	2021
3409934780	INFOFLORA-TRAC-10846693	Plantae	Tracheophyta	Magnoliopsida	Caryophyllales	Caryophyllaceae	Dianthus	Dianthus superbus	SPECIES	Dianthus superbus L.	CH	Fr	46.6587	7.34065	28	8	2021
3409934648	INFOFLORA-TRAC-10838197	Plantae	Tracheophyta	Magnoliopsida	Caryophyllales	Caryophyllaceae	Dianthus	Dianthus superbus	SPECIES	Dianthus superbus L.	CH	Ow	46.8815	8.1274	25	8	2021
3409933813	INFOFLORA-TRAC-10906681	Plantae	Tracheophyta	Magnoliopsida	Caryophyllales	Caryophyllaceae	Dianthus	Dianthus superbus	SPECIES	Dianthus superbus L.	CH	Vd	46.608	6.29649	10	9	2021
3409929556	INFOFLORA-TRAC-10935656	Plantae	Tracheophyta	Magnoliopsida	Caryophyllales	Caryophyllaceae	Dianthus	Dianthus superbus	SPECIES	Dianthus superbus L.	CH	Bl	47.4672	7.93601			2020
3409928644	INFOFLORA-TRAC-10837588	Plantae	Tracheophyta	Magnoliopsida	Caryophyllales	Caryophyllaceae	Dianthus	Dianthus superbus	SPECIES	Dianthus superbus L.	CH	Be	47.1982	7.20768	26	8	2021
3409917582	INFOFLORA-TRAC-10599850	Plantae	Tracheophyta	Magnoliopsida	Caryophyllales	Caryophyllaceae	Dianthus	Dianthus superbus	SPECIES	Dianthus superbus L.	CH	Zh	47.3262	8.72847	30	7	2021
3409912305	INFOFLORA-TRAC-10909415	Plantae	Tracheophyta	Magnoliopsida	Caryophyllales	Caryophyllaceae	Dianthus	Dianthus superbus	SPECIES	Dianthus superbus L.	CH	Fr	46.5686	7.21038	14	9	2021
3409912181	INFOFLORA-TRAC-10908147	Plantae	Tracheophyta	Magnoliopsida	Caryophyllales	Caryophyllaceae	Dianthus	Dianthus superbus	SPECIES	Dianthus superbus L.	CH	Gr	46.7301	9.49933	6	9	2021
3409902488	INFOFLORA-TRAC-10724985	Plantae	Tracheophyta	Magnoliopsida	Caryophyllales	Caryophyllaceae	Dianthus	Dianthus superbus	SPECIES	Dianthus superbus L.	CH	Fr	46.6135	7.21019	6	8	2021
3409900206	INFOFLORA-TRAC-10939496	Plantae	Tracheophyta	Magnoliopsida	Caryophyllales	Caryophyllaceae	Dianthus	Dianthus superbus	SPECIES	Dianthus superbus L.	AT	Vorarlberg	47.0873	9.64482	12	9	2021
3409897819	INFOFLORA-TRAC-10848351	Plantae	Tracheophyta	Magnoliopsida	Caryophyllales	Caryophyllaceae	Dianthus	Dianthus superbus	SPECIES	Dianthus superbus L.	CH	Gr	46.6851	9.49762	23	8	2021
3409897633	INFOFLORA-TRAC-10841880	Plantae	Tracheophyta	Magnoliopsida	Caryophyllales	Caryophyllaceae	Dianthus	Dianthus superbus	SPECIES	Dianthus superbus L.	CH	Gl	46.8723	9.04556	27	8	2021
3409896477	INFOFLORA-TRAC-10759235	Plantae	Tracheophyta	Magnoliopsida	Caryophyllales	Caryophyllaceae	Dianthus	Dianthus superbus	SPECIES	Dianthus superbus L.	CH	Vd	46.5174	6.23324	10	8	2021
3409892139	INFOFLORA-TRAC-10763491	Plantae	Tracheophyta	Magnoliopsida	Caryophyllales	Caryophyllaceae	Dianthus	Dianthus superbus	SPECIES	Dianthus superbus L.	CH	Zh	47.2832	8.52914	10	8	2021
3409892027	INFOFLORA-TRAC-10759234	Plantae	Tracheophyta	Magnoliopsida	Caryophyllales	Caryophyllaceae	Dianthus	Dianthus superbus	SPECIES	Dianthus superbus L.	CH	Vd	46.5624	6.23223	10	8	2021
3409889958	INFOFLORA-TRAC-10877866	Plantae	Tracheophyta	Magnoliopsida	Caryophyllales	Caryophyllaceae	Dianthus	Dianthus superbus	SPECIES	Dianthus superbus L.	CH	Gr	46.4497	10.0095	16	7	2021
3409889764	INFOFLORA-TRAC-10846699	Plantae	Tracheophyta	Magnoliopsida	Caryophyllales	Caryophyllaceae	Dianthus	Dianthus superbus	SPECIES	Dianthus superbus L.	CH	Fr	46.6587	7.34065	28	8	2021
3409885977	INFOFLORA-TRAC-10819722	Plantae	Tracheophyta	Magnoliopsida	Caryophyllales	Caryophyllaceae	Dianthus	Dianthus superbus	SPECIES	Dianthus superbus L.	CH	Be	47.1529	7.07602	21	8	2021
3409885392	INFOFLORA-TRAC-10794126	Plantae	Tracheophyta	Magnoliopsida	Caryophyllales	Caryophyllaceae	Dianthus	Dianthus superbus	SPECIES	Dianthus superbus L.	CH	Gr	46.7237	9.82624	7	8	2021
3409879378	INFOFLORA-TRAC-10789679	Plantae	Tracheophyta	Magnoliopsida	Caryophyllales	Caryophyllaceae	Dianthus	Dianthus superbus	SPECIES	Dianthus superbus L.	CH	Gr	46.5928	9.62464	11	8	2021
3409878482	INFOFLORA-TRAC-10615189	Plantae	Tracheophyta	Magnoliopsida	Caryophyllales	Caryophyllaceae	Dianthus	Dianthus superbus	SPECIES	Dianthus superbus L.	CH	Vd	46.4778	6.95034	23	7	1884
3409878317	INFOFLORA-TRAC-10606738	Plantae	Tracheophyta	Magnoliopsida	Caryophyllales	Caryophyllaceae	Dianthus	Dianthus superbus	SPECIES	Dianthus superbus L.	CH	Ge	46.2482	6.30405	2	8	2021
3409878196	INFOFLORA-TRAC-10560969	Plantae	Tracheophyta	Magnoliopsida	Caryophyllales	Caryophyllaceae	Dianthus	Dianthus superbus	SPECIES	Dianthus superbus L.	CH	Gr	46.586	9.9507	19	7	2021
3409878018	INFOFLORA-TRAC-10549638	Plantae	Tracheophyta	Magnoliopsida	Caryophyllales	Caryophyllaceae	Dianthus	Dianthus superbus	SPECIES	Dianthus superbus L.	CH	Gr	46.3598	10.0052	19	7	2021
3409877898	INFOFLORA-TRAC-10539819	Plantae	Tracheophyta	Magnoliopsida	Caryophyllales	Caryophyllaceae	Dianthus	Dianthus superbus	SPECIES	Dianthus superbus L.	CH	Gr	46.7264	9.69549	17	7	2021
3409876813	INFOFLORA-TRAC-10807382	Plantae	Tracheophyta	Magnoliopsida	Caryophyllales	Caryophyllaceae	Dianthus	Dianthus superbus	SPECIES	Dianthus superbus L.	CH	Gr	46.8212	9.43727	12	8	2021
3409874430	INFOFLORA-TRAC-10759233	Plantae	Tracheophyta	Magnoliopsida	Caryophyllales	Caryophyllaceae	Dianthus	Dianthus superbus	SPECIES	Dianthus superbus L.	CH	Vd	46.5174	6.23324	10	8	2021
3409871736	INFOFLORA-TRAC-10952703	Plantae	Tracheophyta	Magnoliopsida	Caryophyllales	Caryophyllaceae	Dianthus	Dianthus superbus	SPECIES	Dianthus superbus L.	CH	Ag	47.3294	8.39778	15	9	2021
3409870086	INFOFLORA-TRAC-10585475	Plantae	Tracheophyta	Magnoliopsida	Caryophyllales	Caryophyllaceae	Dianthus	Dianthus superbus	SPECIES	Dianthus superbus L.	CH	Zh	47.4631	8.53282	27	7	2021
3409869388	INFOFLORA-TRAC-10552688	Plantae	Tracheophyta	Magnoliopsida	Caryophyllales	Caryophyllaceae	Dianthus	Dianthus superbus	SPECIES	Dianthus superbus L.	CH	Vd	46.5624	6.23223	20	7	2021
3409868972	INFOFLORA-TRAC-10868056	Plantae	Tracheophyta	Magnoliopsida	Caryophyllales	Caryophyllaceae	Dianthus	Dianthus superbus	SPECIES	Dianthus superbus L.	CH	Sg	47.1831	9.31883	3	9	2021
3409868416	INFOFLORA-TRAC-10848454	Plantae	Tracheophyta	Magnoliopsida	Caryophyllales	Caryophyllaceae	Dianthus	Dianthus superbus	SPECIES	Dianthus superbus L.	CH	Gr	46.4526	9.8794	22	8	2021
3409868370	INFOFLORA-TRAC-10846690	Plantae	Tracheophyta	Magnoliopsida	Caryophyllales	Caryophyllaceae	Dianthus	Dianthus superbus	SPECIES	Dianthus superbus L.	CH	Fr	46.6587	7.34065	28	8	2021
3409868067	INFOFLORA-TRAC-10593373	Plantae	Tracheophyta	Magnoliopsida	Caryophyllales	Caryophyllaceae	Dianthus	Dianthus superbus	SPECIES	Dianthus superbus L.	CH	Vd	46.5624	6.23223	29	7	2021
3409868065	INFOFLORA-TRAC-10593337	Plantae	Tracheophyta	Magnoliopsida	Caryophyllales	Caryophyllaceae	Dianthus	Dianthus superbus	SPECIES	Dianthus superbus L.	CH	Vd	46.5624	6.23223	29	7	2021
3409866675	INFOFLORA-TRAC-10560311	Plantae	Tracheophyta	Magnoliopsida	Caryophyllales	Caryophyllaceae	Dianthus	Dianthus superbus	SPECIES	Dianthus superbus L.	CH	Vs	46.2989	7.47109	21	7	2021
3409865690	INFOFLORA-TRAC-10759232	Plantae	Tracheophyta	Magnoliopsida	Caryophyllales	Caryophyllaceae	Dianthus	Dianthus superbus	SPECIES	Dianthus superbus L.	CH	Vd	46.5174	6.23324	10	8	2021
3409864405	INFOFLORA-TRAC-10922969	Plantae	Tracheophyta	Magnoliopsida	Caryophyllales	Caryophyllaceae	Dianthus	Dianthus superbus	SPECIES	Dianthus superbus L.	CH	Be	46.7037	7.47133	20	7	2011
3409863060	INFOFLORA-TRAC-10922049	Plantae	Tracheophyta	Magnoliopsida	Caryophyllales	Caryophyllaceae	Dianthus	Dianthus superbus	SPECIES	Dianthus superbus L.	CH	Ti	46.4717	8.70813	27	6	2012
3409861046	INFOFLORA-TRAC-10585293	Plantae	Tracheophyta	Magnoliopsida	Caryophyllales	Caryophyllaceae	Dianthus	Dianthus superbus	SPECIES	Dianthus superbus L.	CH	Fr	46.6586	7.27533	26	7	2021
3409859305	INFOFLORA-TRAC-10794085	Plantae	Tracheophyta	Magnoliopsida	Caryophyllales	Caryophyllaceae	Dianthus	Dianthus superbus	SPECIES	Dianthus superbus L.	CH	Vd	46.471	6.10406	10	8	2021
3409858452	INFOFLORA-TRAC-10484594	Plantae	Tracheophyta	Magnoliopsida	Caryophyllales	Caryophyllaceae	Dianthus	Dianthus superbus	SPECIES	Dianthus superbus L.	CH	Vd	46.5167	6.16809	1	7	2021
3409854549	INFOFLORA-TRAC-10873748	Plantae	Tracheophyta	Magnoliopsida	Caryophyllales	Caryophyllaceae	Dianthus	Dianthus superbus	SPECIES	Dianthus superbus L.	CH	Fr	46.6587	7.34065	2	9	2021
3409854200	INFOFLORA-TRAC-10631649	Plantae	Tracheophyta	Magnoliopsida	Caryophyllales	Caryophyllaceae	Dianthus	Dianthus superbus	SPECIES	Dianthus superbus L.	CH	Vd	46.5624	6.23223	28	7	2021
3409854117	INFOFLORA-TRAC-10628139	Plantae	Tracheophyta	Magnoliopsida	Caryophyllales	Caryophyllaceae	Dianthus	Dianthus superbus	SPECIES	Dianthus superbus L.	CH	Fr	46.6134	7.14492	7	8	2021
3409853785	INFOFLORA-TRAC-10615188	Plantae	Tracheophyta	Magnoliopsida	Caryophyllales	Caryophyllaceae	Dianthus	Dianthus superbus	SPECIES	Dianthus superbus L.	CH	Vd	46.4775	6.88523	5	8	1885
3409853337	INFOFLORA-TRAC-10593372	Plantae	Tracheophyta	Magnoliopsida	Caryophyllales	Caryophyllaceae	Dianthus	Dianthus superbus	SPECIES	Dianthus superbus L.	CH	Vd	46.5624	6.23223	29	7	2021
3409850370	INFOFLORA-TRAC-10491548	Plantae	Tracheophyta	Magnoliopsida	Caryophyllales	Caryophyllaceae	Dianthus	Dianthus superbus	SPECIES	Dianthus superbus L.	CH	Gr	46.6338	9.82226	5	7	2021
3409848004	INFOFLORA-TRAC-10615187	Plantae	Tracheophyta	Magnoliopsida	Caryophyllales	Caryophyllaceae	Dianthus	Dianthus superbus	SPECIES	Dianthus superbus L.	CH	Vd	46.4778	6.95034	30	7	1882
3409847545	INFOFLORA-TRAC-10593371	Plantae	Tracheophyta	Magnoliopsida	Caryophyllales	Caryophyllaceae	Dianthus	Dianthus superbus	SPECIES	Dianthus superbus L.	CH	Vd	46.5624	6.23223	29	7	2021
3409847542	INFOFLORA-TRAC-10593317	Plantae	Tracheophyta	Magnoliopsida	Caryophyllales	Caryophyllaceae	Dianthus	Dianthus superbus	SPECIES	Dianthus superbus L.	CH	Vd	46.5624	6.23223	29	7	2021
3409846060	INFOFLORA-TRAC-10848458	Plantae	Tracheophyta	Magnoliopsida	Caryophyllales	Caryophyllaceae	Dianthus	Dianthus superbus	SPECIES	Dianthus superbus L.	CH	Gr	46.4526	9.8794	22	8	2021
3409846028	INFOFLORA-TRAC-10846694	Plantae	Tracheophyta	Magnoliopsida	Caryophyllales	Caryophyllaceae	Dianthus	Dianthus superbus	SPECIES	Dianthus superbus L.	CH	Fr	46.7037	7.34057	28	8	2021
3409844200	INFOFLORA-TRAC-10826136	Plantae	Tracheophyta	Magnoliopsida	Caryophyllales	Caryophyllaceae	Dianthus	Dianthus superbus	SPECIES	Dianthus superbus L.	CH	Vd	46.6998	6.49068	23	8	2021
3409843654	INFOFLORA-TRAC-10807380	Plantae	Tracheophyta	Magnoliopsida	Caryophyllales	Caryophyllaceae	Dianthus	Dianthus superbus	SPECIES	Dianthus superbus L.	CH	Gr	46.8212	9.43727	12	8	2021
3409841933	INFOFLORA-TRAC-10484592	Plantae	Tracheophyta	Magnoliopsida	Caryophyllales	Caryophyllaceae	Dianthus	Dianthus superbus	SPECIES	Dianthus superbus L.	CH	Vd	46.5167	6.16809	1	7	2021
3409840195	INFOFLORA-TRAC-10485707	Plantae	Tracheophyta	Magnoliopsida	Caryophyllales	Caryophyllaceae	Dianthus	Dianthus superbus	SPECIES	Dianthus superbus L.	CH	Vs	46.3439	7.53606	2	7	2021
3409837418	INFOFLORA-TRAC-10552682	Plantae	Tracheophyta	Magnoliopsida	Caryophyllales	Caryophyllaceae	Dianthus	Dianthus superbus	SPECIES	Dianthus superbus L.	CH	Vd	46.5624	6.23223	20	7	2021
3409835737	INFOFLORA-TRAC-10759230	Plantae	Tracheophyta	Magnoliopsida	Caryophyllales	Caryophyllaceae	Dianthus	Dianthus superbus	SPECIES	Dianthus superbus L.	CH	Vd	46.5167	6.16809	10	8	2021
3409832000	INFOFLORA-TRAC-10599433	Plantae	Tracheophyta	Magnoliopsida	Caryophyllales	Caryophyllaceae	Dianthus	Dianthus superbus	SPECIES	Dianthus superbus L.	CH	Zh	47.3254	8.7946	29	7	2021
3409831901	INFOFLORA-TRAC-10596445	Plantae	Tracheophyta	Magnoliopsida	Caryophyllales	Caryophyllaceae	Dianthus	Dianthus superbus	SPECIES	Dianthus superbus L.	CH	Zh	47.2819	8.6613	29	7	2021
3409831797	INFOFLORA-TRAC-10593394	Plantae	Tracheophyta	Magnoliopsida	Caryophyllales	Caryophyllaceae	Dianthus	Dianthus superbus	SPECIES	Dianthus superbus L.	CH	Zg	47.1939	8.46133	29	7	2021
3409831311	INFOFLORA-TRAC-10574908	Plantae	Tracheophyta	Magnoliopsida	Caryophyllales	Caryophyllaceae	Dianthus	Dianthus superbus	SPECIES	Dianthus superbus L.	CH	Gr	46.5029	9.62101	24	7	2021
3409830256	INFOFLORA-TRAC-10628597	Plantae	Tracheophyta	Magnoliopsida	Caryophyllales	Caryophyllaceae	Dianthus	Dianthus superbus	SPECIES	Dianthus superbus L.	CH	Zh	47.506	8.73283	24	7	2021
3409827190	INFOFLORA-TRAC-10909430	Plantae	Tracheophyta	Magnoliopsida	Caryophyllales	Caryophyllaceae	Dianthus	Dianthus superbus	SPECIES	Dianthus superbus L.	CH	Fr	46.5686	7.21038	14	9	2021
3409822542	INFOFLORA-TRAC-10593216	Plantae	Tracheophyta	Magnoliopsida	Caryophyllales	Caryophyllaceae	Dianthus	Dianthus superbus	SPECIES	Dianthus superbus L.	CH	Fr	46.6136	7.27546	29	7	2021
3409822541	INFOFLORA-TRAC-10593171	Plantae	Tracheophyta	Magnoliopsida	Caryophyllales	Caryophyllaceae	Dianthus	Dianthus superbus	SPECIES	Dianthus superbus L.	CH	Gr	46.8047	10.2231	29	7	2021
3409819825	INFOFLORA-TRAC-10488418	Plantae	Tracheophyta	Magnoliopsida	Caryophyllales	Caryophyllaceae	Dianthus	Dianthus superbus	SPECIES	Dianthus superbus L.	CH	Gr	46.8572	9.89776	6	7	2021
3409819698	INFOFLORA-TRAC-10484593	Plantae	Tracheophyta	Magnoliopsida	Caryophyllales	Caryophyllaceae	Dianthus	Dianthus superbus	SPECIES	Dianthus superbus L.	CH	Vd	46.5167	6.16809	1	7	2021
3409816568	INFOFLORA-TRAC-10926442	Plantae	Tracheophyta	Magnoliopsida	Caryophyllales	Caryophyllaceae	Dianthus	Dianthus superbus	SPECIES	Dianthus superbus L.	CH	Zh	47.6401	8.80265	16	5	2011
3409816452	INFOFLORA-TRAC-10922644	Plantae	Tracheophyta	Magnoliopsida	Caryophyllales	Caryophyllaceae	Dianthus	Dianthus superbus	SPECIES	Dianthus superbus L.	CH	Be	46.7037	7.53671	25	7	2011
3409814671	INFOFLORA-TRAC-10521756	Plantae	Tracheophyta	Magnoliopsida	Caryophyllales	Caryophyllaceae	Dianthus	Dianthus superbus	SPECIES	Dianthus superbus L.	CH	Gr	46.4603	9.48907	12	7	2021
3409810564	INFOFLORA-TRAC-10833607	Plantae	Tracheophyta	Magnoliopsida	Caryophyllales	Caryophyllaceae	Dianthus	Dianthus superbus	SPECIES	Dianthus superbus L.	CH	Gr	46.6475	9.03888	24	8	2021
3409810359	INFOFLORA-TRAC-10826137	Plantae	Tracheophyta	Magnoliopsida	Caryophyllales	Caryophyllaceae	Dianthus	Dianthus superbus	SPECIES	Dianthus superbus L.	CH	Vd	46.6998	6.49068	23	8	2021
3409808900	INFOFLORA-TRAC-10615184	Plantae	Tracheophyta	Magnoliopsida	Caryophyllales	Caryophyllaceae	Dianthus	Dianthus superbus	SPECIES	Dianthus superbus L.	CH	Vd	46.5643	6.42784		9	1954
3409808899	INFOFLORA-TRAC-10615166	Plantae	Tracheophyta	Magnoliopsida	Caryophyllales	Caryophyllaceae	Dianthus	Dianthus superbus	SPECIES	Dianthus superbus L.	CH	Vd	46.4771	6.82013			1882
3409808667	INFOFLORA-TRAC-10607165	Plantae	Tracheophyta	Magnoliopsida	Caryophyllales	Caryophyllaceae	Dianthus	Dianthus superbus	SPECIES	Dianthus superbus L.	CH	Zh	47.3269	8.66233	2	8	2021
3409808163	INFOFLORA-TRAC-10819720	Plantae	Tracheophyta	Magnoliopsida	Caryophyllales	Caryophyllaceae	Dianthus	Dianthus superbus	SPECIES	Dianthus superbus L.	CH	Be	47.1529	7.07602	21	8	2021
3409807803	INFOFLORA-TRAC-10807381	Plantae	Tracheophyta	Magnoliopsida	Caryophyllales	Caryophyllaceae	Dianthus	Dianthus superbus	SPECIES	Dianthus superbus L.	CH	Gr	46.8212	9.43727	12	8	2021
3409807553	INFOFLORA-TRAC-10792441	Plantae	Tracheophyta	Magnoliopsida	Caryophyllales	Caryophyllaceae	Dianthus	Dianthus superbus	SPECIES	Dianthus superbus L.	CH	Vd	46.5624	6.23223	13	8	2021
3409806829	INFOFLORA-TRAC-10450719	Plantae	Tracheophyta	Magnoliopsida	Caryophyllales	Caryophyllaceae	Dianthus	Dianthus superbus	SPECIES	Dianthus superbus L.	CH	So	47.2882	7.66996	27	6	2021
3409804915	INFOFLORA-TRAC-10922262	Plantae	Tracheophyta	Magnoliopsida	Caryophyllales	Caryophyllaceae	Dianthus	Dianthus superbus	SPECIES	Dianthus superbus L.	CH	Be	46.7037	7.53671	28	6	2011
3409802799	INFOFLORA-TRAC-10759231	Plantae	Tracheophyta	Magnoliopsida	Caryophyllales	Caryophyllaceae	Dianthus	Dianthus superbus	SPECIES	Dianthus superbus L.	CH	Vd	46.5167	6.16809	10	8	2021
3409800780	INFOFLORA-TRAC-10922182	Plantae	Tracheophyta	Magnoliopsida	Caryophyllales	Caryophyllaceae	Dianthus	Dianthus superbus	SPECIES	Dianthus superbus L.	CH	Be	46.7037	7.40595	5	7	2011
3409795882	INFOFLORA-TRAC-10853503	Plantae	Tracheophyta	Magnoliopsida	Caryophyllales	Caryophyllaceae	Dianthus	Dianthus superbus	SPECIES	Dianthus superbus L.	CH	Gr	46.8638	9.57005	17	8	2021
3409795651	INFOFLORA-TRAC-10841128	Plantae	Tracheophyta	Magnoliopsida	Caryophyllales	Caryophyllaceae	Dianthus	Dianthus superbus	SPECIES	Dianthus superbus L.	CH	Be	47.1529	7.07602	8	8	2021
3409794078	INFOFLORA-TRAC-10615186	Plantae	Tracheophyta	Magnoliopsida	Caryophyllales	Caryophyllaceae	Dianthus	Dianthus superbus	SPECIES	Dianthus superbus L.	CH	Vd	46.5234	7.14541	24	8	1926
3409791198	INFOFLORA-TRAC-10577992	Plantae	Tracheophyta	Magnoliopsida	Caryophyllales	Caryophyllaceae	Dianthus	Dianthus superbus	SPECIES	Dianthus superbus L.	CH	Gr	46.62	10.4095	25	7	2021
3409789675	INFOFLORA-TRAC-10800196	Plantae	Tracheophyta	Magnoliopsida	Caryophyllales	Caryophyllaceae	Dianthus	Dianthus superbus	SPECIES	Dianthus superbus L.	CH	Vs	46.2976	6.88707	6	8	2021
3409789226	INFOFLORA-TRAC-10841126	Plantae	Tracheophyta	Magnoliopsida	Caryophyllales	Caryophyllaceae	Dianthus	Dianthus superbus	SPECIES	Dianthus superbus L.	CH	Be	47.1529	7.07602	8	8	2021
3409786308	INFOFLORA-TRAC-10615164	Plantae	Tracheophyta	Magnoliopsida	Caryophyllales	Caryophyllaceae	Dianthus	Dianthus superbus	SPECIES	Dianthus superbus L.	CH	Vd	46.5663	6.68868		7	1898
3409784644	INFOFLORA-TRAC-10521658	Plantae	Tracheophyta	Magnoliopsida	Caryophyllales	Caryophyllaceae	Dianthus	Dianthus superbus	SPECIES	Dianthus superbus L.	CH	Gr	46.4603	9.48907	12	7	2021
3409784196	INFOFLORA-TRAC-10760128	Plantae	Tracheophyta	Magnoliopsida	Caryophyllales	Caryophyllaceae	Dianthus	Dianthus superbus	SPECIES	Dianthus superbus L.	CH	Lu	47.1064	8.13029	10	8	2021
3409780944	INFOFLORA-TRAC-10577994	Plantae	Tracheophyta	Magnoliopsida	Caryophyllales	Caryophyllaceae	Dianthus	Dianthus superbus	SPECIES	Dianthus superbus L.	CH	Gr	46.62	10.4095	25	7	2021
3409779062	INFOFLORA-TRAC-10631248	Plantae	Tracheophyta	Magnoliopsida	Caryophyllales	Caryophyllaceae	Dianthus	Dianthus superbus	SPECIES	Dianthus superbus L.	CH	Gr	46.4975	9.88143	8	8	2021
3409778920	INFOFLORA-TRAC-10625380	Plantae	Tracheophyta	Magnoliopsida	Caryophyllales	Caryophyllaceae	Dianthus	Dianthus superbus	SPECIES	Dianthus superbus L.	CH	Ag	47.3294	8.39778	21	7	2021
3409778634	INFOFLORA-TRAC-10615183	Plantae	Tracheophyta	Magnoliopsida	Caryophyllales	Caryophyllaceae	Dianthus	Dianthus superbus	SPECIES	Dianthus superbus L.	CH	Vd	46.6093	6.427	8	8	1969
3409778633	INFOFLORA-TRAC-10615165	Plantae	Tracheophyta	Magnoliopsida	Caryophyllales	Caryophyllaceae	Dianthus	Dianthus superbus	SPECIES	Dianthus superbus L.	CH	Vd	46.6558	6.62211			1917
3409778506	INFOFLORA-TRAC-10610674	Plantae	Tracheophyta	Magnoliopsida	Caryophyllales	Caryophyllaceae	Dianthus	Dianthus superbus	SPECIES	Dianthus superbus L.	CH	Vd	46.5617	6.16703	3	8	2021
3409778430	INFOFLORA-TRAC-10607605	Plantae	Tracheophyta	Magnoliopsida	Caryophyllales	Caryophyllaceae	Dianthus	Dianthus superbus	SPECIES	Dianthus superbus L.	CH	Zh	47.2819	8.6613	2	8	2021
3409776218	INFOFLORA-TRAC-10622120	Plantae	Tracheophyta	Magnoliopsida	Caryophyllales	Caryophyllaceae	Dianthus	Dianthus superbus	SPECIES	Dianthus superbus L.	CH	Gr	46.4526	9.8794	5	8	2021
3409774160	INFOFLORA-TRAC-10593331	Plantae	Tracheophyta	Magnoliopsida	Caryophyllales	Caryophyllaceae	Dianthus	Dianthus superbus	SPECIES	Dianthus superbus L.	CH	Vd	46.5624	6.23223	29	7	2021
3409774158	INFOFLORA-TRAC-10593250	Plantae	Tracheophyta	Magnoliopsida	Caryophyllales	Caryophyllaceae	Dianthus	Dianthus superbus	SPECIES	Dianthus superbus L.	CH	Fr	46.5684	7.14517	29	7	2021
3409774074	INFOFLORA-TRAC-10586401	Plantae	Tracheophyta	Magnoliopsida	Caryophyllales	Caryophyllaceae	Dianthus	Dianthus superbus	SPECIES	Dianthus superbus L.	CH	Vd	46.4775	6.88523	27	7	2021
3409772091	INFOFLORA-TRAC-10511772	Plantae	Tracheophyta	Magnoliopsida	Caryophyllales	Caryophyllaceae	Dianthus	Dianthus superbus	SPECIES	Dianthus superbus L.	CH	Ai	47.2708	9.45411	11	7	2021
3409769697	INFOFLORA-TRAC-10527073	Plantae	Tracheophyta	Magnoliopsida	Caryophyllales	Caryophyllaceae	Dianthus	Dianthus superbus	SPECIES	Dianthus superbus L.	CH	Ai	47.2719	9.38805	14	7	2021
3409767746	INFOFLORA-TRAC-10505813	Plantae	Tracheophyta	Magnoliopsida	Caryophyllales	Caryophyllaceae	Dianthus	Dianthus superbus	SPECIES	Dianthus superbus L.	CH	Gr	46.8694	9.24227	10	7	2021
3409767501	INFOFLORA-TRAC-10492412	Plantae	Tracheophyta	Magnoliopsida	Caryophyllales	Caryophyllaceae	Dianthus	Dianthus superbus	SPECIES	Dianthus superbus L.	CH	Zh	47.3262	8.72847	6	7	2021
3409762249	INFOFLORA-TRAC-10484595	Plantae	Tracheophyta	Magnoliopsida	Caryophyllales	Caryophyllaceae	Dianthus	Dianthus superbus	SPECIES	Dianthus superbus L.	CH	Vd	46.5167	6.16809	1	7	2021
3409760499	INFOFLORA-TRAC-10841124	Plantae	Tracheophyta	Magnoliopsida	Caryophyllales	Caryophyllaceae	Dianthus	Dianthus superbus	SPECIES	Dianthus superbus L.	CH	Be	47.1529	7.07602	8	8	2021
3409760360	INFOFLORA-TRAC-10824051	Plantae	Tracheophyta	Magnoliopsida	Caryophyllales	Caryophyllaceae	Dianthus	Dianthus superbus	SPECIES	Dianthus superbus L.	CH	Be	46.7037	7.47133	21	8	2021
3409759671	INFOFLORA-TRAC-10841123	Plantae	Tracheophyta	Magnoliopsida	Caryophyllales	Caryophyllaceae	Dianthus	Dianthus superbus	SPECIES	Dianthus superbus L.	CH	Be	47.1529	7.07602	8	8	2021
3409756840	INFOFLORA-TRAC-10761411	Plantae	Tracheophyta	Magnoliopsida	Caryophyllales	Caryophyllaceae	Dianthus	Dianthus superbus	SPECIES	Dianthus superbus L.	CH	Gr	46.6338	9.82226	10	8	2021
3409755520	INFOFLORA-TRAC-10399335	Plantae	Tracheophyta	Magnoliopsida	Caryophyllales	Caryophyllaceae	Dianthus	Dianthus superbus	SPECIES	Dianthus superbus L.	CH	Sg	47.367	9.06048	21	6	2021
3409754334	INFOFLORA-TRAC-10615205	Plantae	Tracheophyta	Magnoliopsida	Caryophyllales	Caryophyllaceae	Dianthus	Dianthus superbus	SPECIES	Dianthus superbus L.	CH	Vd	46.5654	6.55826	10	8	1939
3409754333	INFOFLORA-TRAC-10615160	Plantae	Tracheophyta	Magnoliopsida	Caryophyllales	Caryophyllaceae	Dianthus	Dianthus superbus	SPECIES	Dianthus superbus L.	CH	Vd	46.653	6.29553	30	7	1903
3409753778	INFOFLORA-TRAC-10906600	Plantae	Tracheophyta	Magnoliopsida	Caryophyllales	Caryophyllaceae	Dianthus	Dianthus superbus	SPECIES	Dianthus superbus L.	CH	Gr	46.4497	10.0095	29	8	2021
3409753372	INFOFLORA-TRAC-10841125	Plantae	Tracheophyta	Magnoliopsida	Caryophyllales	Caryophyllaceae	Dianthus	Dianthus superbus	SPECIES	Dianthus superbus L.	CH	Be	47.1529	7.07602	8	8	2021
3409753314	INFOFLORA-TRAC-10834330	Plantae	Tracheophyta	Magnoliopsida	Caryophyllales	Caryophyllaceae	Dianthus	Dianthus superbus	SPECIES	Dianthus superbus L.	CH	Gr	46.7629	10.0899	25	8	2021
3409752907	INFOFLORA-TRAC-10841122	Plantae	Tracheophyta	Magnoliopsida	Caryophyllales	Caryophyllaceae	Dianthus	Dianthus superbus	SPECIES	Dianthus superbus L.	CH	Be	47.1529	7.07602	8	8	2021
3409751854	INFOFLORA-TRAC-10615206	Plantae	Tracheophyta	Magnoliopsida	Caryophyllales	Caryophyllaceae	Dianthus	Dianthus superbus	SPECIES	Dianthus superbus L.	CH	Vd	46.6553	6.55679	24	8	1939
3409751205	INFOFLORA-TRAC-10609220	Plantae	Tracheophyta	Magnoliopsida	Caryophyllales	Caryophyllaceae	Dianthus	Dianthus superbus	SPECIES	Dianthus superbus L.	CH	Vd	46.5624	6.23223	3	8	2021
3409750924	INFOFLORA-TRAC-10574021	Plantae	Tracheophyta	Magnoliopsida	Caryophyllales	Caryophyllaceae	Dianthus	Dianthus superbus	SPECIES	Dianthus superbus L.	CH	Gr	46.3598	10.0052	24	7	2021
3409750307	INFOFLORA-TRAC-10521713	Plantae	Tracheophyta	Magnoliopsida	Caryophyllales	Caryophyllaceae	Dianthus	Dianthus superbus	SPECIES	Dianthus superbus L.	CH	Gr	46.4603	9.48907	12	7	2021
3409747840	INFOFLORA-TRAC-10615204	Plantae	Tracheophyta	Magnoliopsida	Caryophyllales	Caryophyllaceae	Dianthus	Dianthus superbus	SPECIES	Dianthus superbus L.	CH	Vd	46.5193	6.42868	12	9	1943
3409747726	INFOFLORA-TRAC-10610155	Plantae	Tracheophyta	Magnoliopsida	Caryophyllales	Caryophyllaceae	Dianthus	Dianthus superbus	SPECIES	Dianthus superbus L.	CH	Zh	47.2819	8.6613	3	8	2021
3409747260	INFOFLORA-TRAC-10561116	Plantae	Tracheophyta	Magnoliopsida	Caryophyllales	Caryophyllaceae	Dianthus	Dianthus superbus	SPECIES	Dianthus superbus L.	CH	Gr	46.8572	9.89776	20	7	2021
3409743526	INFOFLORA-TRAC-10621840	Plantae	Tracheophyta	Magnoliopsida	Caryophyllales	Caryophyllaceae	Dianthus	Dianthus superbus	SPECIES	Dianthus superbus L.	CH	Gr	46.594	9.55941	5	8	2021
3409743405	INFOFLORA-TRAC-10615180	Plantae	Tracheophyta	Magnoliopsida	Caryophyllales	Caryophyllaceae	Dianthus	Dianthus superbus	SPECIES	Dianthus superbus L.	CH	Vd	46.5663	6.68868	15	9	1937
3409743404	INFOFLORA-TRAC-10615162	Plantae	Tracheophyta	Magnoliopsida	Caryophyllales	Caryophyllaceae	Dianthus	Dianthus superbus	SPECIES	Dianthus superbus L.	CH	Vd	46.5663	6.68868		7	1880
3409743006	INFOFLORA-TRAC-10521811	Plantae	Tracheophyta	Magnoliopsida	Caryophyllales	Caryophyllaceae	Dianthus	Dianthus superbus	SPECIES	Dianthus superbus L.	CH	Gr	46.4603	9.48907	12	7	2021
3409736430	INFOFLORA-TRAC-10435702	Plantae	Tracheophyta	Magnoliopsida	Caryophyllales	Caryophyllaceae	Dianthus	Dianthus superbus	SPECIES	Dianthus superbus L.	CH	Gr	46.8572	9.89776	24	6	2021
3409735128	INFOFLORA-TRAC-10604020	Plantae	Tracheophyta	Magnoliopsida	Caryophyllales	Caryophyllaceae	Dianthus	Dianthus superbus	SPECIES	Dianthus superbus L.	CH	Gr	46.3598	10.0052	31	7	2021
3409735089	INFOFLORA-TRAC-10600006	Plantae	Tracheophyta	Magnoliopsida	Caryophyllales	Caryophyllaceae	Dianthus	Dianthus superbus	SPECIES	Dianthus superbus L.	CH	Vs	46.4331	7.86149	29	7	2021
3409734242	INFOFLORA-TRAC-10598585	Plantae	Tracheophyta	Magnoliopsida	Caryophyllales	Caryophyllaceae	Dianthus	Dianthus superbus	SPECIES	Dianthus superbus L.	CH	Gr	46.586	9.9507	30	7	2021
3409734045	INFOFLORA-TRAC-10577993	Plantae	Tracheophyta	Magnoliopsida	Caryophyllales	Caryophyllaceae	Dianthus	Dianthus superbus	SPECIES	Dianthus superbus L.	CH	Gr	46.62	10.4095	25	7	2021
3409734008	INFOFLORA-TRAC-10573997	Plantae	Tracheophyta	Magnoliopsida	Caryophyllales	Caryophyllaceae	Dianthus	Dianthus superbus	SPECIES	Dianthus superbus L.	CH	Gr	46.3598	10.0052	24	7	2021
3409732458	INFOFLORA-TRAC-10922103	Plantae	Tracheophyta	Magnoliopsida	Caryophyllales	Caryophyllaceae	Dianthus	Dianthus superbus	SPECIES	Dianthus superbus L.	CH	Be	46.7037	7.53671	5	7	2011
3409732195	INFOFLORA-TRAC-10841121	Plantae	Tracheophyta	Magnoliopsida	Caryophyllales	Caryophyllaceae	Dianthus	Dianthus superbus	SPECIES	Dianthus superbus L.	CH	Be	47.1529	7.07602	8	8	2021
3409731782	INFOFLORA-TRAC-10722402	Plantae	Tracheophyta	Magnoliopsida	Caryophyllales	Caryophyllaceae	Dianthus	Dianthus superbus	SPECIES	Dianthus superbus L.	CH	Gr	46.454	9.81436	9	8	2021
3409731359	INFOFLORA-TRAC-10615203	Plantae	Tracheophyta	Magnoliopsida	Caryophyllales	Caryophyllaceae	Dianthus	Dianthus superbus	SPECIES	Dianthus superbus L.	CH	Vd	46.6542	6.42616	9	9	1943
3409730900	INFOFLORA-TRAC-10422759	Plantae	Tracheophyta	Magnoliopsida	Caryophyllales	Caryophyllaceae	Dianthus	Dianthus superbus	SPECIES	Dianthus superbus L.	CH	Vd	46.6567	6.75274			1976
3409730888	INFOFLORA-TRAC-10421787	Plantae	Tracheophyta	Magnoliopsida	Caryophyllales	Caryophyllaceae	Dianthus	Dianthus superbus	SPECIES	Dianthus superbus L.	CH	Vd	46.6567	6.75274			1976
3409724903	INFOFLORA-TRAC-10417328	Plantae	Tracheophyta	Magnoliopsida	Caryophyllales	Caryophyllaceae	Dianthus	Dianthus superbus	SPECIES	Dianthus superbus L.	CH	Vd	46.5213	6.6893		7	1886
3409713034	INFOFLORA-TRAC-10922496	Plantae	Tracheophyta	Magnoliopsida	Caryophyllales	Caryophyllaceae	Dianthus	Dianthus superbus	SPECIES	Dianthus superbus L.	CH	Be	46.6587	7.40598	1	7	2011
3409712763	INFOFLORA-TRAC-10909383	Plantae	Tracheophyta	Magnoliopsida	Caryophyllales	Caryophyllaceae	Dianthus	Dianthus superbus	SPECIES	Dianthus superbus L.	CH	Gr	46.4526	9.8794	14	9	2021
3409712254	INFOFLORA-TRAC-10922935	Plantae	Tracheophyta	Magnoliopsida	Caryophyllales	Caryophyllaceae	Dianthus	Dianthus superbus	SPECIES	Dianthus superbus L.	CH	Be	46.7037	7.53671	29	7	2011
3409707635	INFOFLORA-TRAC-10967123	Plantae	Tracheophyta	Magnoliopsida	Caryophyllales	Caryophyllaceae	Dianthus	Dianthus superbus	SPECIES	Dianthus superbus L.	CH	Be	47.243	7.14145	8	10	2021
3409704439	INFOFLORA-TRAC-10857075	Plantae	Tracheophyta	Magnoliopsida	Caryophyllales	Caryophyllaceae	Dianthus	Dianthus superbus	SPECIES	Dianthus superbus L.	CH	Gr	46.4497	10.0095	27	8	2021
3409703632	INFOFLORA-TRAC-10855633	Plantae	Tracheophyta	Magnoliopsida	Caryophyllales	Caryophyllaceae	Dianthus	Dianthus superbus	SPECIES	Dianthus superbus L.	CH	Ag	47.3743	8.39859	23	8	2021
3409699916	INFOFLORA-TRAC-10934336	Plantae	Tracheophyta	Magnoliopsida	Caryophyllales	Caryophyllaceae	Dianthus	Dianthus superbus	SPECIES	Dianthus superbus L.	CH	Fr	46.523	7.01509	21	9	2021
3409699572	INFOFLORA-TRAC-10922159	Plantae	Tracheophyta	Magnoliopsida	Caryophyllales	Caryophyllaceae	Dianthus	Dianthus superbus	SPECIES	Dianthus superbus L.	CH	Be	46.7037	7.47133	11	7	2011
3409697152	INFOFLORA-TRAC-10871297	Plantae	Tracheophyta	Magnoliopsida	Caryophyllales	Caryophyllaceae	Dianthus	Dianthus superbus	SPECIES	Dianthus superbus L.	CH	Be	46.7037	7.53671	15	8	2021
3409696503	INFOFLORA-TRAC-10846682	Plantae	Tracheophyta	Magnoliopsida	Caryophyllales	Caryophyllaceae	Dianthus	Dianthus superbus	SPECIES	Dianthus superbus L.	CH	Fr	46.6587	7.34065	28	8	2021
3409694165	INFOFLORA-TRAC-10908099	Plantae	Tracheophyta	Magnoliopsida	Caryophyllales	Caryophyllaceae	Dianthus	Dianthus superbus	SPECIES	Dianthus superbus L.	CH	Gr	46.4603	9.48907	9	9	2021
3409694009	INFOFLORA-TRAC-10896480	Plantae	Tracheophyta	Magnoliopsida	Caryophyllales	Caryophyllaceae	Dianthus	Dianthus superbus	SPECIES	Dianthus superbus L.	CH	Bl	47.4672	7.93601	11	9	2021
3409690002	INFOFLORA-TRAC-10821837	Plantae	Tracheophyta	Magnoliopsida	Caryophyllales	Caryophyllaceae	Dianthus	Dianthus superbus	SPECIES	Dianthus superbus L.	CH	Ti	46.1969	9.09042	11	8	2021
3409689913	INFOFLORA-TRAC-10818264	Plantae	Tracheophyta	Magnoliopsida	Caryophyllales	Caryophyllaceae	Dianthus	Dianthus superbus	SPECIES	Dianthus superbus L.	CH	Gr	46.549	9.55765	20	8	2021
3409688992	INFOFLORA-TRAC-10819934	Plantae	Tracheophyta	Magnoliopsida	Caryophyllales	Caryophyllaceae	Dianthus	Dianthus superbus	SPECIES	Dianthus superbus L.	CH	Fr	46.6587	7.34065	21	8	2021
3409688829	INFOFLORA-TRAC-10809692	Plantae	Tracheophyta	Magnoliopsida	Caryophyllales	Caryophyllaceae	Dianthus	Dianthus superbus	SPECIES	Dianthus superbus L.	CH	Vd	46.5643	6.42784	17	8	2021
3409688411	INFOFLORA-TRAC-10789280	Plantae	Tracheophyta	Magnoliopsida	Caryophyllales	Caryophyllaceae	Dianthus	Dianthus superbus	SPECIES	Dianthus superbus L.	IT	Lombardia	46.062	9.08634	11	8	2021
3409686729	INFOFLORA-TRAC-10848465	Plantae	Tracheophyta	Magnoliopsida	Caryophyllales	Caryophyllaceae	Dianthus	Dianthus superbus	SPECIES	Dianthus superbus L.	CH	Gr	46.4526	9.8794	22	8	2021
3409683953	INFOFLORA-TRAC-10848440	Plantae	Tracheophyta	Magnoliopsida	Caryophyllales	Caryophyllaceae	Dianthus	Dianthus superbus	SPECIES	Dianthus superbus L.	CH	Gr	46.4526	9.8794	22	8	2021
3409679004	INFOFLORA-TRAC-10760458	Plantae	Tracheophyta	Magnoliopsida	Caryophyllales	Caryophyllaceae	Dianthus	Dianthus superbus	SPECIES	Dianthus superbus L.	CH	Lu	47.1064	8.13029	10	8	2021
3409677748	INFOFLORA-TRAC-10789821	Plantae	Tracheophyta	Magnoliopsida	Caryophyllales	Caryophyllaceae	Dianthus	Dianthus superbus	SPECIES	Dianthus superbus L.	CH	Gr	46.5928	9.62464	11	8	2021
3409674827	INFOFLORA-TRAC-10848349	Plantae	Tracheophyta	Magnoliopsida	Caryophyllales	Caryophyllaceae	Dianthus	Dianthus superbus	SPECIES	Dianthus superbus L.	CH	Gr	46.6851	9.49762	23	8	2021
3409671045	INFOFLORA-TRAC-10922454	Plantae	Tracheophyta	Magnoliopsida	Caryophyllales	Caryophyllaceae	Dianthus	Dianthus superbus	SPECIES	Dianthus superbus L.	CH	Fr	46.6587	7.34065	4	7	2011
3409670682	INFOFLORA-TRAC-10908153	Plantae	Tracheophyta	Magnoliopsida	Caryophyllales	Caryophyllaceae	Dianthus	Dianthus superbus	SPECIES	Dianthus superbus L.	CH	Gr	46.7301	9.49933	6	9	2021
3409666749	INFOFLORA-TRAC-10615197	Plantae	Tracheophyta	Magnoliopsida	Caryophyllales	Caryophyllaceae	Dianthus	Dianthus superbus	SPECIES	Dianthus superbus L.	CH	Vd	46.4783	7.08055	12	8	1923
3409666321	INFOFLORA-TRAC-10593345	Plantae	Tracheophyta	Magnoliopsida	Caryophyllales	Caryophyllaceae	Dianthus	Dianthus superbus	SPECIES	Dianthus superbus L.	CH	Vd	46.5624	6.23223	29	7	2021
3409666315	INFOFLORA-TRAC-10593228	Plantae	Tracheophyta	Magnoliopsida	Caryophyllales	Caryophyllaceae	Dianthus	Dianthus superbus	SPECIES	Dianthus superbus L.	CH	Fr	46.6136	7.27546	29	7	2021
3409664831	INFOFLORA-TRAC-10627935	Plantae	Tracheophyta	Magnoliopsida	Caryophyllales	Caryophyllaceae	Dianthus	Dianthus superbus	SPECIES	Dianthus superbus L.	CH	Gr	46.454	9.81436	7	8	2021
3409664745	INFOFLORA-TRAC-10624587	Plantae	Tracheophyta	Magnoliopsida	Caryophyllales	Caryophyllaceae	Dianthus	Dianthus superbus	SPECIES	Dianthus superbus L.	CH	Vd	46.608	6.29649	5	8	2021
3409661287	INFOFLORA-TRAC-10631979	Plantae	Tracheophyta	Magnoliopsida	Caryophyllales	Caryophyllaceae	Dianthus	Dianthus superbus	SPECIES	Dianthus superbus L.	CH	Gr	46.6351	9.757	8	8	2021
3409661145	INFOFLORA-TRAC-10617858	Plantae	Tracheophyta	Magnoliopsida	Caryophyllales	Caryophyllaceae	Dianthus	Dianthus superbus	SPECIES	Dianthus superbus L.	CH	Gr	46.7179	10.0877	31	7	2021
3409660690	INFOFLORA-TRAC-10586079	Plantae	Tracheophyta	Magnoliopsida	Caryophyllales	Caryophyllaceae	Dianthus	Dianthus superbus	SPECIES	Dianthus superbus L.	CH	Gr	46.7276	9.6301	27	7	2021
3409658830	INFOFLORA-TRAC-10853352	Plantae	Tracheophyta	Magnoliopsida	Caryophyllales	Caryophyllaceae	Dianthus	Dianthus superbus	SPECIES	Dianthus superbus L.	CH	Gr	46.8599	9.76669	29	7	2021
3409658284	INFOFLORA-TRAC-10606468	Plantae	Tracheophyta	Magnoliopsida	Caryophyllales	Caryophyllaceae	Dianthus	Dianthus superbus	SPECIES	Dianthus superbus L.	CH	Vd	46.2983	7.08174	2	8	2021
3409657963	INFOFLORA-TRAC-10590673	Plantae	Tracheophyta	Magnoliopsida	Caryophyllales	Caryophyllaceae	Dianthus	Dianthus superbus	SPECIES	Dianthus superbus L.	CH	Vd	46.608	6.29649	28	7	2021
3409656498	INFOFLORA-TRAC-10558538	Plantae	Tracheophyta	Magnoliopsida	Caryophyllales	Caryophyllaceae	Dianthus	Dianthus superbus	SPECIES	Dianthus superbus L.	CH	Gr	46.6827	9.62828	21	7	2021
3409656475	INFOFLORA-TRAC-10557764	Plantae	Tracheophyta	Magnoliopsida	Caryophyllales	Caryophyllaceae	Dianthus	Dianthus superbus	SPECIES	Dianthus superbus L.	CH	Gr	46.4975	9.88143	21	7	2021
3409654587	INFOFLORA-TRAC-10606987	Plantae	Tracheophyta	Magnoliopsida	Caryophyllales	Caryophyllaceae	Dianthus	Dianthus superbus	SPECIES	Dianthus superbus L.	CH	Vd	46.2983	7.08174	2	8	2021
3409653576	INFOFLORA-TRAC-10566273	Plantae	Tracheophyta	Magnoliopsida	Caryophyllales	Caryophyllaceae	Dianthus	Dianthus superbus	SPECIES	Dianthus superbus L.	CH	Gr	46.4104	9.74739	22	7	2021
3409651350	INFOFLORA-TRAC-10630487	Plantae	Tracheophyta	Magnoliopsida	Caryophyllales	Caryophyllaceae	Dianthus	Dianthus superbus	SPECIES	Dianthus superbus L.	CH	Gr	46.4497	10.0095	8	8	2021
3409651242	INFOFLORA-TRAC-10593348	Plantae	Tracheophyta	Magnoliopsida	Caryophyllales	Caryophyllaceae	Dianthus	Dianthus superbus	SPECIES	Dianthus superbus L.	CH	Vd	46.5624	6.23223	29	7	2021
3409649079	INFOFLORA-TRAC-10957660	Plantae	Tracheophyta	Magnoliopsida	Caryophyllales	Caryophyllaceae	Dianthus	Dianthus superbus	SPECIES	Dianthus superbus L.	CH	Ju	47.2878	7.0751	2	10	2021
3409648138	INFOFLORA-TRAC-10557765	Plantae	Tracheophyta	Magnoliopsida	Caryophyllales	Caryophyllaceae	Dianthus	Dianthus superbus	SPECIES	Dianthus superbus L.	CH	Gr	46.4526	9.8794	20	7	2021
3409646330	INFOFLORA-TRAC-10790136	Plantae	Tracheophyta	Magnoliopsida	Caryophyllales	Caryophyllaceae	Dianthus	Dianthus superbus	SPECIES	Dianthus superbus L.	CH	Gr	46.4603	9.48907	12	8	2021
3409644294	INFOFLORA-TRAC-10567147	Plantae	Tracheophyta	Magnoliopsida	Caryophyllales	Caryophyllaceae	Dianthus	Dianthus superbus	SPECIES	Dianthus superbus L.	CH	Gr	46.4989	9.81633	22	7	2021
3409642550	INFOFLORA-TRAC-10535689	Plantae	Tracheophyta	Magnoliopsida	Caryophyllales	Caryophyllaceae	Dianthus	Dianthus superbus	SPECIES	Dianthus superbus L.	CH	Gr	46.5902	9.75507	16	7	2021
3409640938	INFOFLORA-TRAC-10934332	Plantae	Tracheophyta	Magnoliopsida	Caryophyllales	Caryophyllaceae	Dianthus	Dianthus superbus	SPECIES	Dianthus superbus L.	CH	Fr	46.523	7.01509	21	9	2021
3409640463	INFOFLORA-TRAC-10911580	Plantae	Tracheophyta	Magnoliopsida	Caryophyllales	Caryophyllaceae	Dianthus	Dianthus superbus	SPECIES	Dianthus superbus L.	CH	Be	46.7037	7.40595	11	9	2021
3409637218	INFOFLORA-TRAC-10922956	Plantae	Tracheophyta	Magnoliopsida	Caryophyllales	Caryophyllaceae	Dianthus	Dianthus superbus	SPECIES	Dianthus superbus L.	CH	Be	46.7037	7.47133	18	7	2011
3409633494	INFOFLORA-TRAC-10593362	Plantae	Tracheophyta	Magnoliopsida	Caryophyllales	Caryophyllaceae	Dianthus	Dianthus superbus	SPECIES	Dianthus superbus L.	CH	Vd	46.5624	6.23223	29	7	2021
3409632986	INFOFLORA-TRAC-10725629	Plantae	Tracheophyta	Magnoliopsida	Caryophyllales	Caryophyllaceae	Dianthus	Dianthus superbus	SPECIES	Dianthus superbus L.	CH	Gr	46.4104	9.74739	5	8	2021
3409631775	INFOFLORA-TRAC-10761228	Plantae	Tracheophyta	Magnoliopsida	Caryophyllales	Caryophyllaceae	Dianthus	Dianthus superbus	SPECIES	Dianthus superbus L.	CH	Gr	46.3654	9.74548	10	8	2021
3409629955	INFOFLORA-TRAC-10512679	Plantae	Tracheophyta	Magnoliopsida	Caryophyllales	Caryophyllaceae	Dianthus	Dianthus superbus	SPECIES	Dianthus superbus L.	CH	Gr	46.82	9.50277	11	7	2021
3409628379	INFOFLORA-TRAC-10922194	Plantae	Tracheophyta	Magnoliopsida	Caryophyllales	Caryophyllaceae	Dianthus	Dianthus superbus	SPECIES	Dianthus superbus L.	CH	Be	46.7037	7.40595	5	7	2011
3409625584	INFOFLORA-TRAC-10841119	Plantae	Tracheophyta	Magnoliopsida	Caryophyllales	Caryophyllaceae	Dianthus	Dianthus superbus	SPECIES	Dianthus superbus L.	CH	Be	47.1529	7.07602	8	8	2021
3409624533	INFOFLORA-TRAC-10922534	Plantae	Tracheophyta	Magnoliopsida	Caryophyllales	Caryophyllaceae	Dianthus	Dianthus superbus	SPECIES	Dianthus superbus L.	CH	Be	46.6587	7.40598	16	6	2011
3409622982	INFOFLORA-TRAC-10505847	Plantae	Tracheophyta	Magnoliopsida	Caryophyllales	Caryophyllaceae	Dianthus	Dianthus superbus	SPECIES	Dianthus superbus L.	CH	Gr	46.8694	9.24227	10	7	2021
3409621712	INFOFLORA-TRAC-10563581	Plantae	Tracheophyta	Magnoliopsida	Caryophyllales	Caryophyllaceae	Dianthus	Dianthus superbus	SPECIES	Dianthus superbus L.	CH	Gr	46.4076	9.87738	21	7	2021
3409621618	INFOFLORA-TRAC-10560557	Plantae	Tracheophyta	Magnoliopsida	Caryophyllales	Caryophyllaceae	Dianthus	Dianthus superbus	SPECIES	Dianthus superbus L.	LI	Triesen	47.0886	9.579	21	7	2021
3409621467	INFOFLORA-TRAC-10555229	Plantae	Tracheophyta	Magnoliopsida	Caryophyllales	Caryophyllaceae	Dianthus	Dianthus superbus	SPECIES	Dianthus superbus L.	CH	Zg	47.1927	8.59328	12	7	2021
3409621282	INFOFLORA-TRAC-10624586	Plantae	Tracheophyta	Magnoliopsida	Caryophyllales	Caryophyllaceae	Dianthus	Dianthus superbus	SPECIES	Dianthus superbus L.	CH	Vd	46.608	6.29649	6	8	2021
3409621117	INFOFLORA-TRAC-10615199	Plantae	Tracheophyta	Magnoliopsida	Caryophyllales	Caryophyllaceae	Dianthus	Dianthus superbus	SPECIES	Dianthus superbus L.	CH	Vd	46.2981	7.01685		6	1914
3409620842	INFOFLORA-TRAC-10596533	Plantae	Tracheophyta	Magnoliopsida	Caryophyllales	Caryophyllaceae	Dianthus	Dianthus superbus	SPECIES	Dianthus superbus L.	CH	Zh	47.2819	8.6613	29	7	2021
3409620728	INFOFLORA-TRAC-10593347	Plantae	Tracheophyta	Magnoliopsida	Caryophyllales	Caryophyllaceae	Dianthus	Dianthus superbus	SPECIES	Dianthus superbus L.	CH	Vd	46.5624	6.23223	29	7	2021
3409619093	INFOFLORA-TRAC-10895771	Plantae	Tracheophyta	Magnoliopsida	Caryophyllales	Caryophyllaceae	Dianthus	Dianthus superbus	SPECIES	Dianthus superbus L.	CH	Gr	46.8694	9.24227	21	8	2021
3409615775	INFOFLORA-TRAC-10819951	Plantae	Tracheophyta	Magnoliopsida	Caryophyllales	Caryophyllaceae	Dianthus	Dianthus superbus	SPECIES	Dianthus superbus L.	CH	Be	46.6587	7.40598	21	8	2021
3409615766	INFOFLORA-TRAC-10819735	Plantae	Tracheophyta	Magnoliopsida	Caryophyllales	Caryophyllaceae	Dianthus	Dianthus superbus	SPECIES	Dianthus superbus L.	CH	Be	47.1079	7.07633	21	8	2021
3409615591	INFOFLORA-TRAC-10809691	Plantae	Tracheophyta	Magnoliopsida	Caryophyllales	Caryophyllaceae	Dianthus	Dianthus superbus	SPECIES	Dianthus superbus L.	CH	Vd	46.5643	6.42784	17	8	2021
3409615522	INFOFLORA-TRAC-10807378	Plantae	Tracheophyta	Magnoliopsida	Caryophyllales	Caryophyllaceae	Dianthus	Dianthus superbus	SPECIES	Dianthus superbus L.	CH	Gr	46.8212	9.43727	12	8	2021
3409615521	INFOFLORA-TRAC-10807297	Plantae	Tracheophyta	Magnoliopsida	Caryophyllales	Caryophyllaceae	Dianthus	Dianthus superbus	SPECIES	Dianthus superbus L.	CH	Gr	46.82	9.50277	12	8	2021
3409612816	INFOFLORA-TRAC-10807234	Plantae	Tracheophyta	Magnoliopsida	Caryophyllales	Caryophyllaceae	Dianthus	Dianthus superbus	SPECIES	Dianthus superbus L.	CH	Gr	46.82	9.50277	12	8	2021
3409612199	INFOFLORA-TRAC-10908053	Plantae	Tracheophyta	Magnoliopsida	Caryophyllales	Caryophyllaceae	Dianthus	Dianthus superbus	SPECIES	Dianthus superbus L.	CH	Gr	46.4591	9.55414	9	9	2021
3409611344	INFOFLORA-TRAC-10846700	Plantae	Tracheophyta	Magnoliopsida	Caryophyllales	Caryophyllaceae	Dianthus	Dianthus superbus	SPECIES	Dianthus superbus L.	CH	Fr	46.6587	7.34065	28	8	2021
3409607005	INFOFLORA-TRAC-10615194	Plantae	Tracheophyta	Magnoliopsida	Caryophyllales	Caryophyllaceae	Dianthus	Dianthus superbus	SPECIES	Dianthus superbus L.	CH	Fr	46.5221	6.81961	7	7	1952
3409607004	INFOFLORA-TRAC-10615176	Plantae	Tracheophyta	Magnoliopsida	Caryophyllales	Caryophyllaceae	Dianthus	Dianthus superbus	SPECIES	Dianthus superbus L.	CH	Vd	46.6113	6.68805	12	7	1938
3409603724	INFOFLORA-TRAC-10842049	Plantae	Tracheophyta	Magnoliopsida	Caryophyllales	Caryophyllaceae	Dianthus	Dianthus superbus	SPECIES	Dianthus superbus L.	CH	Gr	46.5888	9.82028	26	8	2021
3409598756	INFOFLORA-TRAC-10509926	Plantae	Tracheophyta	Magnoliopsida	Caryophyllales	Caryophyllaceae	Dianthus	Dianthus superbus	SPECIES	Dianthus superbus L.	LI	Triesen	47.0886	9.579	10	7	2021
3409595514	INFOFLORA-TRAC-10794133	Plantae	Tracheophyta	Magnoliopsida	Caryophyllales	Caryophyllaceae	Dianthus	Dianthus superbus	SPECIES	Dianthus superbus L.	CH	Gr	46.7237	9.82624	7	8	2021
3409587339	INFOFLORA-TRAC-10509660	Plantae	Tracheophyta	Magnoliopsida	Caryophyllales	Caryophyllaceae	Dianthus	Dianthus superbus	SPECIES	Dianthus superbus L.	CH	Gr	46.8063	10.1576	10	7	2021
3409585589	INFOFLORA-TRAC-10615192	Plantae	Tracheophyta	Magnoliopsida	Caryophyllales	Caryophyllaceae	Dianthus	Dianthus superbus	SPECIES	Dianthus superbus L.	CH	Vd	46.4778	6.95034	8	8	1946
3409585588	INFOFLORA-TRAC-10615174	Plantae	Tracheophyta	Magnoliopsida	Caryophyllales	Caryophyllaceae	Dianthus	Dianthus superbus	SPECIES	Dianthus superbus L.	CH	Vd	46.6113	6.68805	10	8	1937
3409585587	INFOFLORA-TRAC-10615156	Plantae	Tracheophyta	Magnoliopsida	Caryophyllales	Caryophyllaceae	Dianthus	Dianthus superbus	SPECIES	Dianthus superbus L.	CH	Vd	46.6542	6.42616	1	9	1968
3409585379	INFOFLORA-TRAC-10607551	Plantae	Tracheophyta	Magnoliopsida	Caryophyllales	Caryophyllaceae	Dianthus	Dianthus superbus	SPECIES	Dianthus superbus L.	CH	Zh	47.2819	8.6613	2	8	2021
3409584243	INFOFLORA-TRAC-10623859	Plantae	Tracheophyta	Magnoliopsida	Caryophyllales	Caryophyllaceae	Dianthus	Dianthus superbus	SPECIES	Dianthus superbus L.	CH	Lu	47.1071	7.99855	6	8	2021
3409580684	INFOFLORA-TRAC-10451873	Plantae	Tracheophyta	Magnoliopsida	Caryophyllales	Caryophyllaceae	Dianthus	Dianthus superbus	SPECIES	Dianthus superbus L.	CH	Gr	46.7739	9.56649	23	6	2021
3409576454	INFOFLORA-TRAC-10725621	Plantae	Tracheophyta	Magnoliopsida	Caryophyllales	Caryophyllaceae	Dianthus	Dianthus superbus	SPECIES	Dianthus superbus L.	CH	Gr	46.4526	9.8794	6	8	2021
3409573122	INFOFLORA-TRAC-10593322	Plantae	Tracheophyta	Magnoliopsida	Caryophyllales	Caryophyllaceae	Dianthus	Dianthus superbus	SPECIES	Dianthus superbus L.	CH	Vd	46.5624	6.23223	29	7	2021
3409572540	INFOFLORA-TRAC-10560814	Plantae	Tracheophyta	Magnoliopsida	Caryophyllales	Caryophyllaceae	Dianthus	Dianthus superbus	SPECIES	Dianthus superbus L.	CH	Sz	47.059	8.45876	20	7	2021
3409572532	INFOFLORA-TRAC-10560535	Plantae	Tracheophyta	Magnoliopsida	Caryophyllales	Caryophyllaceae	Dianthus	Dianthus superbus	SPECIES	Dianthus superbus L.	LI	Triesen	47.0886	9.579	21	7	2021
3409572519	INFOFLORA-TRAC-10560238	Plantae	Tracheophyta	Magnoliopsida	Caryophyllales	Caryophyllaceae	Dianthus	Dianthus superbus	SPECIES	Dianthus superbus L.	CH	Gr	46.4603	9.48907	21	7	2021
3409571915	INFOFLORA-TRAC-10615193	Plantae	Tracheophyta	Magnoliopsida	Caryophyllales	Caryophyllaceae	Dianthus	Dianthus superbus	SPECIES	Dianthus superbus L.	CH	Vd	46.2981	7.01685	18	7	1888
3409571914	INFOFLORA-TRAC-10615175	Plantae	Tracheophyta	Magnoliopsida	Caryophyllales	Caryophyllaceae	Dianthus	Dianthus superbus	SPECIES	Dianthus superbus L.	CH	Vd	46.6113	6.68805	15	6	1937
3409571913	INFOFLORA-TRAC-10615157	Plantae	Tracheophyta	Magnoliopsida	Caryophyllales	Caryophyllaceae	Dianthus	Dianthus superbus	SPECIES	Dianthus superbus L.	CH	Vd	46.7447	6.48989	16	9	1903
3409571758	INFOFLORA-TRAC-10609217	Plantae	Tracheophyta	Magnoliopsida	Caryophyllales	Caryophyllaceae	Dianthus	Dianthus superbus	SPECIES	Dianthus superbus L.	CH	Vd	46.5624	6.23223	3	8	2021
3409570684	INFOFLORA-TRAC-10915789	Plantae	Tracheophyta	Magnoliopsida	Caryophyllales	Caryophyllaceae	Dianthus	Dianthus superbus	SPECIES	Dianthus superbus L.	CH	Fr	46.5232	7.08025	17	9	2021
3409569004	INFOFLORA-TRAC-10615195	Plantae	Tracheophyta	Magnoliopsida	Caryophyllales	Caryophyllaceae	Dianthus	Dianthus superbus	SPECIES	Dianthus superbus L.	CH	Vd	46.2981	7.01685			1888
3409569003	INFOFLORA-TRAC-10615177	Plantae	Tracheophyta	Magnoliopsida	Caryophyllales	Caryophyllaceae	Dianthus	Dianthus superbus	SPECIES	Dianthus superbus L.	CH	Vd	46.6113	6.68805	12	7	1938
3409569002	INFOFLORA-TRAC-10615159	Plantae	Tracheophyta	Magnoliopsida	Caryophyllales	Caryophyllaceae	Dianthus	Dianthus superbus	SPECIES	Dianthus superbus L.	CH	Vd	46.5637	6.36264	23	8	1952
3409568823	INFOFLORA-TRAC-10607536	Plantae	Tracheophyta	Magnoliopsida	Caryophyllales	Caryophyllaceae	Dianthus	Dianthus superbus	SPECIES	Dianthus superbus L.	CH	Zh	47.2819	8.6613	2	8	2021
3409568809	INFOFLORA-TRAC-10607176	Plantae	Tracheophyta	Magnoliopsida	Caryophyllales	Caryophyllaceae	Dianthus	Dianthus superbus	SPECIES	Dianthus superbus L.	CH	Zh	47.3269	8.66233	2	8	2021
3409566417	INFOFLORA-TRAC-10799999	Plantae	Tracheophyta	Magnoliopsida	Caryophyllales	Caryophyllaceae	Dianthus	Dianthus superbus	SPECIES	Dianthus superbus L.	CH	Gr	46.4579	9.6192	13	8	2021
3409563685	INFOFLORA-TRAC-10527460	Plantae	Tracheophyta	Magnoliopsida	Caryophyllales	Caryophyllaceae	Dianthus	Dianthus superbus	SPECIES	Dianthus superbus L.	CH	Gr	46.4497	10.0095	14	7	2021
3409562646	INFOFLORA-TRAC-10837579	Plantae	Tracheophyta	Magnoliopsida	Caryophyllales	Caryophyllaceae	Dianthus	Dianthus superbus	SPECIES	Dianthus superbus L.	CH	Be	47.1982	7.20768	26	8	2021
3409562303	INFOFLORA-TRAC-10790977	Plantae	Tracheophyta	Magnoliopsida	Caryophyllales	Caryophyllaceae	Dianthus	Dianthus superbus	SPECIES	Dianthus superbus L.	CH	Zh	47.3254	8.7946	12	8	2021
3409561823	INFOFLORA-TRAC-10818789	Plantae	Tracheophyta	Magnoliopsida	Caryophyllales	Caryophyllaceae	Dianthus	Dianthus superbus	SPECIES	Dianthus superbus L.	CH	Ag	47.3294	8.39778	19	8	2021
3409560831	INFOFLORA-TRAC-10563407	Plantae	Tracheophyta	Magnoliopsida	Caryophyllales	Caryophyllaceae	Dianthus	Dianthus superbus	SPECIES	Dianthus superbus L.	CH	Fr	46.6136	7.27546	22	7	2021
3409559225	INFOFLORA-TRAC-10898863	Plantae	Tracheophyta	Magnoliopsida	Caryophyllales	Caryophyllaceae	Dianthus	Dianthus superbus	SPECIES	Dianthus superbus L.	CH	Gr	46.6338	9.82226	12	9	2021
3409558294	INFOFLORA-TRAC-10615191	Plantae	Tracheophyta	Magnoliopsida	Caryophyllales	Caryophyllaceae	Dianthus	Dianthus superbus	SPECIES	Dianthus superbus L.	CH	Vd	46.4328	6.95074		6	1881
3409558293	INFOFLORA-TRAC-10615173	Plantae	Tracheophyta	Magnoliopsida	Caryophyllales	Caryophyllaceae	Dianthus	Dianthus superbus	SPECIES	Dianthus superbus L.	CH	Vd	46.6113	6.68805	19	8	1937
3409558292	INFOFLORA-TRAC-10615155	Plantae	Tracheophyta	Magnoliopsida	Caryophyllales	Caryophyllaceae	Dianthus	Dianthus superbus	SPECIES	Dianthus superbus L.	CH	Vd	46.5663	6.68868	28	6	1907
3409557149	INFOFLORA-TRAC-10760135	Plantae	Tracheophyta	Magnoliopsida	Caryophyllales	Caryophyllaceae	Dianthus	Dianthus superbus	SPECIES	Dianthus superbus L.	CH	Lu	47.1064	8.13029	10	8	2021
3409553971	INFOFLORA-TRAC-10535707	Plantae	Tracheophyta	Magnoliopsida	Caryophyllales	Caryophyllaceae	Dianthus	Dianthus superbus	SPECIES	Dianthus superbus L.	CH	Gr	46.5902	9.75507	16	7	2021
3409551866	INFOFLORA-TRAC-10615190	Plantae	Tracheophyta	Magnoliopsida	Caryophyllales	Caryophyllaceae	Dianthus	Dianthus superbus	SPECIES	Dianthus superbus L.	CH	Vd	46.4778	6.95034		6	1880
3409551865	INFOFLORA-TRAC-10615172	Plantae	Tracheophyta	Magnoliopsida	Caryophyllales	Caryophyllaceae	Dianthus	Dianthus superbus	SPECIES	Dianthus superbus L.	CH	Vd	46.5663	6.68868	26	6	1938
3409551864	INFOFLORA-TRAC-10615154	Plantae	Tracheophyta	Magnoliopsida	Caryophyllales	Caryophyllaceae	Dianthus	Dianthus superbus	SPECIES	Dianthus superbus L.	CH	Vd	46.471	6.10406	30	7	1918
3409551696	INFOFLORA-TRAC-10609214	Plantae	Tracheophyta	Magnoliopsida	Caryophyllales	Caryophyllaceae	Dianthus	Dianthus superbus	SPECIES	Dianthus superbus L.	CH	Vd	46.5624	6.23223	3	8	2021
3409551158	INFOFLORA-TRAC-10552137	Plantae	Tracheophyta	Magnoliopsida	Caryophyllales	Caryophyllaceae	Dianthus	Dianthus superbus	SPECIES	Dianthus superbus L.	CH	Fr	46.6136	7.27546	20	7	2021
3409542832	INFOFLORA-TRAC-10762050	Plantae	Tracheophyta	Magnoliopsida	Caryophyllales	Caryophyllaceae	Dianthus	Dianthus superbus	SPECIES	Dianthus superbus L.	CH	Ag	47.4658	8.20127	7	8	2021
3409534902	INFOFLORA-TRAC-10620048	Plantae	Tracheophyta	Magnoliopsida	Caryophyllales	Caryophyllaceae	Dianthus	Dianthus superbus	SPECIES	Dianthus superbus L.	CH	Gr	46.7276	9.6301	5	8	2021
3409534856	INFOFLORA-TRAC-10615152	Plantae	Tracheophyta	Magnoliopsida	Caryophyllales	Caryophyllaceae	Dianthus	Dianthus superbus	SPECIES	Dianthus superbus L.	CH	Vd	46.4775	6.88523	3	7	1922
3409534715	INFOFLORA-TRAC-10609212	Plantae	Tracheophyta	Magnoliopsida	Caryophyllales	Caryophyllaceae	Dianthus	Dianthus superbus	SPECIES	Dianthus superbus L.	CH	Vd	46.5624	6.23223	3	8	2021
3409534345	INFOFLORA-TRAC-10571124	Plantae	Tracheophyta	Magnoliopsida	Caryophyllales	Caryophyllaceae	Dianthus	Dianthus superbus	SPECIES	Dianthus superbus L.	CH	Vd	46.2983	7.08174	23	7	2021
3409532370	INFOFLORA-TRAC-10615200	Plantae	Tracheophyta	Magnoliopsida	Caryophyllales	Caryophyllaceae	Dianthus	Dianthus superbus	SPECIES	Dianthus superbus L.	CH	Fr	46.5221	6.81961	7	7	1952
3409532115	INFOFLORA-TRAC-10913221	Plantae	Tracheophyta	Magnoliopsida	Caryophyllales	Caryophyllaceae	Dianthus	Dianthus superbus	SPECIES	Dianthus superbus L.	CH	Zh	47.2819	8.6613	10	7	2021
3409531884	INFOFLORA-TRAC-10841131	Plantae	Tracheophyta	Magnoliopsida	Caryophyllales	Caryophyllaceae	Dianthus	Dianthus superbus	SPECIES	Dianthus superbus L.	CH	Be	47.1529	7.07602	8	8	2021
3409525453	INFOFLORA-TRAC-10803401	Plantae	Tracheophyta	Magnoliopsida	Caryophyllales	Caryophyllaceae	Dianthus	Dianthus superbus	SPECIES	Dianthus superbus L.	CH	Gr	46.8063	10.1576	13	8	2021
3409523960	INFOFLORA-TRAC-10626301	Plantae	Tracheophyta	Magnoliopsida	Caryophyllales	Caryophyllaceae	Dianthus	Dianthus superbus	SPECIES	Dianthus superbus L.	CH	Gr	46.4497	10.0095	5	8	2021
3409523704	INFOFLORA-TRAC-10609210	Plantae	Tracheophyta	Magnoliopsida	Caryophyllales	Caryophyllaceae	Dianthus	Dianthus superbus	SPECIES	Dianthus superbus L.	CH	Vd	46.5624	6.23223	3	8	2021
3409523652	INFOFLORA-TRAC-10604341	Plantae	Tracheophyta	Magnoliopsida	Caryophyllales	Caryophyllaceae	Dianthus	Dianthus superbus	SPECIES	Dianthus superbus L.	CH	Vs	46.1188	7.21227	1	8	2021
3409522580	INFOFLORA-TRAC-10631513	Plantae	Tracheophyta	Magnoliopsida	Caryophyllales	Caryophyllaceae	Dianthus	Dianthus superbus	SPECIES	Dianthus superbus L.	CH	Vd	46.6073	6.23123	7	8	2021
3409521041	INFOFLORA-TRAC-10500195	Plantae	Tracheophyta	Magnoliopsida	Caryophyllales	Caryophyllaceae	Dianthus	Dianthus superbus	SPECIES	Dianthus superbus L.	CH	Be	46.5687	7.2756	9	7	2021
3409519700	INFOFLORA-TRAC-10631551	Plantae	Tracheophyta	Magnoliopsida	Caryophyllales	Caryophyllaceae	Dianthus	Dianthus superbus	SPECIES	Dianthus superbus L.	CH	Vd	46.608	6.29649	6	8	2021
3409519364	INFOFLORA-TRAC-10615153	Plantae	Tracheophyta	Magnoliopsida	Caryophyllales	Caryophyllaceae	Dianthus	Dianthus superbus	SPECIES	Dianthus superbus L.	CH	Vd	46.6108	6.62279	9	6	1918
3409518941	INFOFLORA-TRAC-10615202	Plantae	Tracheophyta	Magnoliopsida	Caryophyllales	Caryophyllaceae	Dianthus	Dianthus superbus	SPECIES	Dianthus superbus L.	CH	Vd	46.4778	6.95034	14	8	1949
3409518657	INFOFLORA-TRAC-10560023	Plantae	Tracheophyta	Magnoliopsida	Caryophyllales	Caryophyllaceae	Dianthus	Dianthus superbus	SPECIES	Dianthus superbus L.	CH	Gr	46.4975	9.88143	15	7	2021
3409517218	INFOFLORA-TRAC-10609211	Plantae	Tracheophyta	Magnoliopsida	Caryophyllales	Caryophyllaceae	Dianthus	Dianthus superbus	SPECIES	Dianthus superbus L.	CH	Vd	46.5624	6.23223	3	8	2021
3409515993	INFOFLORA-TRAC-10552131	Plantae	Tracheophyta	Magnoliopsida	Caryophyllales	Caryophyllaceae	Dianthus	Dianthus superbus	SPECIES	Dianthus superbus L.	CH	Fr	46.6136	7.27546	20	7	2021
3409515104	INFOFLORA-TRAC-10604083	Plantae	Tracheophyta	Magnoliopsida	Caryophyllales	Caryophyllaceae	Dianthus	Dianthus superbus	SPECIES	Dianthus superbus L.	CH	Gr	46.4497	10.0095	31	7	2021
3409512448	INFOFLORA-TRAC-10922200	Plantae	Tracheophyta	Magnoliopsida	Caryophyllales	Caryophyllaceae	Dianthus	Dianthus superbus	SPECIES	Dianthus superbus L.	CH	Be	46.7037	7.40595	5	7	2011
3409511055	INFOFLORA-TRAC-10801006	Plantae	Tracheophyta	Magnoliopsida	Caryophyllales	Caryophyllaceae	Dianthus	Dianthus superbus	SPECIES	Dianthus superbus L.	CH	Be	46.5687	7.2756	12	8	2021
3409510624	INFOFLORA-TRAC-10615201	Plantae	Tracheophyta	Magnoliopsida	Caryophyllales	Caryophyllaceae	Dianthus	Dianthus superbus	SPECIES	Dianthus superbus L.	CH	Vd	46.5643	6.42784	15	8	1950
3409507241	INFOFLORA-TRAC-10598598	Plantae	Tracheophyta	Magnoliopsida	Caryophyllales	Caryophyllaceae	Dianthus	Dianthus superbus	SPECIES	Dianthus superbus L.	CH	Gr	46.5846	10.0159	30	7	2021
3409505784	INFOFLORA-TRAC-10485597	Plantae	Tracheophyta	Magnoliopsida	Caryophyllales	Caryophyllaceae	Dianthus	Dianthus superbus	SPECIES	Dianthus superbus L.	CH	Lu	47.15	8.32863	26	6	2021
3409495725	INFOFLORA-TRAC-10422789	Plantae	Tracheophyta	Magnoliopsida	Caryophyllales	Caryophyllaceae	Dianthus	Dianthus superbus	SPECIES	Dianthus superbus L.	CH	Vd	46.6567	6.75274			1976
3409493961	INFOFLORA-TRAC-10423334	Plantae	Tracheophyta	Magnoliopsida	Caryophyllales	Caryophyllaceae	Dianthus	Dianthus superbus	SPECIES	Dianthus superbus L.	CH	Vd	46.657	6.81806			1976
3409493097	INFOFLORA-TRAC-10598597	Plantae	Tracheophyta	Magnoliopsida	Caryophyllales	Caryophyllaceae	Dianthus	Dianthus superbus	SPECIES	Dianthus superbus L.	CH	Gr	46.5846	10.0159	30	7	2021
3409492714	INFOFLORA-TRAC-10489877	Plantae	Tracheophyta	Magnoliopsida	Caryophyllales	Caryophyllaceae	Dianthus	Dianthus superbus	SPECIES	Dianthus superbus L.	CH	Gr	46.7824	9.04288	6	7	2021
3409489370	INFOFLORA-TRAC-10395108	Plantae	Tracheophyta	Magnoliopsida	Caryophyllales	Caryophyllaceae	Dianthus	Dianthus superbus	SPECIES	Dianthus superbus L.	DE	Baden-Württemberg	47.558	7.67113	21	6	2021
3409204325	http://data.rbge.org.uk/herb/E01053750	Plantae	Tracheophyta	Magnoliopsida	Caryophyllales	Caryophyllaceae	Dianthus	Dianthus superbus	SPECIES	Dianthus superbus L.
3409203329	http://data.rbge.org.uk/herb/E01053719	Plantae	Tracheophyta	Magnoliopsida	Caryophyllales	Caryophyllaceae	Dianthus	Dianthus superbus	SPECIES	Dianthus superbus L.
3409200326	http://data.rbge.org.uk/herb/E01053751	Plantae	Tracheophyta	Magnoliopsida	Caryophyllales	Caryophyllaceae	Dianthus	Dianthus superbus	SPECIES	Dianthus superbus L.
3409198327	http://data.rbge.org.uk/herb/E01053748	Plantae	Tracheophyta	Magnoliopsida	Caryophyllales	Caryophyllaceae	Dianthus	Dianthus superbus	SPECIES	Dianthus superbus L.
3409196327	http://data.rbge.org.uk/herb/E01053744	Plantae	Tracheophyta	Magnoliopsida	Caryophyllales	Caryophyllaceae	Dianthus	Dianthus superbus	SPECIES	Dianthus superbus L.
3409194325	http://data.rbge.org.uk/herb/E01053746	Plantae	Tracheophyta	Magnoliopsida	Caryophyllales	Caryophyllaceae	Dianthus	Dianthus superbus	SPECIES	Dianthus superbus L.
3409192330	http://data.rbge.org.uk/herb/E01053743	Plantae	Tracheophyta	Magnoliopsida	Caryophyllales	Caryophyllaceae	Dianthus	Dianthus superbus	SPECIES	Dianthus superbus L.
3409191326	http://data.rbge.org.uk/herb/E01053749	Plantae	Tracheophyta	Magnoliopsida	Caryophyllales	Caryophyllaceae	Dianthus	Dianthus superbus	SPECIES	Dianthus superbus L.
3409190326	http://data.rbge.org.uk/herb/E01053747	Plantae	Tracheophyta	Magnoliopsida	Caryophyllales	Caryophyllaceae	Dianthus	Dianthus superbus	SPECIES	Dianthus superbus L.
3409189329	http://data.rbge.org.uk/herb/E01053745	Plantae	Tracheophyta	Magnoliopsida	Caryophyllales	Caryophyllaceae	Dianthus	Dianthus superbus	SPECIES	Dianthus superbus L.
3408161140	https://www.inaturalist.org/observations/100156552	Plantae	Tracheophyta	Magnoliopsida	Caryophyllales	Caryophyllaceae	Dianthus	Dianthus superbus	SPECIES	Dianthus superbus L.	RU	Khakass	54.2156	89.8731	29	7	2021
3408073164	https://www.inaturalist.org/observations/100156234	Plantae	Tracheophyta	Magnoliopsida	Caryophyllales	Caryophyllaceae	Dianthus	Dianthus superbus	SPECIES	Dianthus superbus L.	RU	Khakass	54.2816	89.8704	29	7	2021
3408011520	https://www.inaturalist.org/observations/93972126	Plantae	Tracheophyta	Magnoliopsida	Caryophyllales	Caryophyllaceae	Dianthus	Dianthus superbus	SPECIES	Dianthus superbus L.	RU	Kemerovo	53.719	88.9841	11	8	2021
3407908965	https://www.inaturalist.org/observations/99973589	Plantae	Tracheophyta	Magnoliopsida	Caryophyllales	Caryophyllaceae	Dianthus	Dianthus superbus	SPECIES	Dianthus superbus L.	RU	Khakass	54.4694	89.538	28	7	2021
3407067719	12a8ebc4-ae88-4942-bb74-de23f41536e3	Plantae	Tracheophyta	Magnoliopsida	Caryophyllales	Caryophyllaceae	Dianthus	Dianthus superbus	SPECIES	Dianthus superbus L.	JP	Nagano Pref.	36.7585	137.759	27	7	1950
3407059757	abd2d95f-872b-4892-a131-f1f3574ece58	Plantae	Tracheophyta	Magnoliopsida	Caryophyllales	Caryophyllaceae	Dianthus	Dianthus superbus	SPECIES	Dianthus superbus L.	JP	Nagano Pref.	36.7585	137.759	20	8	1957
3404317311	https://w.jacq.org/W0086365	Plantae	Tracheophyta	Magnoliopsida	Caryophyllales	Caryophyllaceae	Dianthus	Dianthus superbus	SPECIES	Dianthus superbus L.	AT				29	8	1976
3404317310	https://w.jacq.org/W0086347	Plantae	Tracheophyta	Magnoliopsida	Caryophyllales	Caryophyllaceae	Dianthus	Dianthus superbus	SPECIES	Dianthus superbus L.					14	9	1838
3404317309	https://w.jacq.org/W0086329	Plantae	Tracheophyta	Magnoliopsida	Caryophyllales	Caryophyllaceae	Dianthus	Dianthus superbus	SPECIES	Dianthus superbus L.	CZ		50.7333	15.7	3	8	1857
3404317308	https://w.jacq.org/W0086284	Plantae	Tracheophyta	Magnoliopsida	Caryophyllales	Caryophyllaceae	Dianthus	Dianthus superbus	SPECIES	Dianthus superbus L.	AT				21	7	1964
3404317307	https://w.jacq.org/W0086266	Plantae	Tracheophyta	Magnoliopsida	Caryophyllales	Caryophyllaceae	Dianthus	Dianthus superbus	SPECIES	Dianthus superbus L.	AT				10	8	1990
3404317306	https://w.jacq.org/W0086248	Plantae	Tracheophyta	Magnoliopsida	Caryophyllales	Caryophyllaceae	Dianthus	Dianthus superbus	SPECIES	Dianthus superbus L.	AT				23	8	1922
3404317305	https://w.jacq.org/W0086211	Plantae	Tracheophyta	Magnoliopsida	Caryophyllales	Caryophyllaceae	Dianthus	Dianthus superbus	SPECIES	Dianthus superbus L.	DE				29	7	1908
3404316317	https://w.jacq.org/W0086410	Plantae	Tracheophyta	Magnoliopsida	Caryophyllales	Caryophyllaceae	Dianthus	Dianthus superbus	SPECIES	Dianthus superbus L.	AT				20	6	1971
3404316316	https://w.jacq.org/W0086384	Plantae	Tracheophyta	Magnoliopsida	Caryophyllales	Caryophyllaceae	Dianthus	Dianthus superbus	SPECIES	Dianthus superbus L.	AT				25	8	2013
3404316315	https://w.jacq.org/W0086366	Plantae	Tracheophyta	Magnoliopsida	Caryophyllales	Caryophyllaceae	Dianthus	Dianthus superbus	SPECIES	Dianthus superbus L.	AT		48.1231	16.3097	8	9	2006
3404316314	https://w.jacq.org/W0086348	Plantae	Tracheophyta	Magnoliopsida	Caryophyllales	Caryophyllaceae	Dianthus	Dianthus superbus	SPECIES	Dianthus superbus L.					30	8	1877
3404316313	https://w.jacq.org/W0086311	Plantae	Tracheophyta	Magnoliopsida	Caryophyllales	Caryophyllaceae	Dianthus	Dianthus superbus	SPECIES	Dianthus superbus L.	AT				22	8	1902
3404316312	https://w.jacq.org/W0086285	Plantae	Tracheophyta	Magnoliopsida	Caryophyllales	Caryophyllaceae	Dianthus	Dianthus superbus	SPECIES	Dianthus superbus L.	AT				17	9	1943
3404316311	https://w.jacq.org/W0086267	Plantae	Tracheophyta	Magnoliopsida	Caryophyllales	Caryophyllaceae	Dianthus	Dianthus superbus	SPECIES	Dianthus superbus L.	AT				5	7	1986
3404316310	https://w.jacq.org/W0086249	Plantae	Tracheophyta	Magnoliopsida	Caryophyllales	Caryophyllaceae	Dianthus	Dianthus superbus	SPECIES	Dianthus superbus L.	AT		47.1875	15.9933	27	8	1889
3404316309	https://w.jacq.org/W0086230	Plantae	Tracheophyta	Magnoliopsida	Caryophyllales	Caryophyllaceae	Dianthus	Dianthus superbus	SPECIES	Dianthus superbus L.	SK				18	8	1856
3404316308	https://w.jacq.org/W0086212	Plantae	Tracheophyta	Magnoliopsida	Caryophyllales	Caryophyllaceae	Dianthus	Dianthus superbus	SPECIES	Dianthus superbus L.	DE				18	8	1918
3404315314	https://w.jacq.org/W0086411	Plantae	Tracheophyta	Magnoliopsida	Caryophyllales	Caryophyllaceae	Dianthus	Dianthus superbus	SPECIES	Dianthus superbus L.	AT				2	7	1927
3404315313	https://w.jacq.org/W0086367	Plantae	Tracheophyta	Magnoliopsida	Caryophyllales	Caryophyllaceae	Dianthus	Dianthus superbus	SPECIES	Dianthus superbus L.	AT				23	10	1978
3404315312	https://w.jacq.org/W0086349	Plantae	Tracheophyta	Magnoliopsida	Caryophyllales	Caryophyllaceae	Dianthus	Dianthus superbus	SPECIES	Dianthus superbus L.							1885
3404315311	https://w.jacq.org/W0086330	Plantae	Tracheophyta	Magnoliopsida	Caryophyllales	Caryophyllaceae	Dianthus	Dianthus superbus	SPECIES	Dianthus superbus L.	SE				5	9	1927
3404315310	https://w.jacq.org/W0086312	Plantae	Tracheophyta	Magnoliopsida	Caryophyllales	Caryophyllaceae	Dianthus	Dianthus superbus	SPECIES	Dianthus superbus L.	CZ		50.7503	15.5358		8	1914
3404315309	https://w.jacq.org/W0086286	Plantae	Tracheophyta	Magnoliopsida	Caryophyllales	Caryophyllaceae	Dianthus	Dianthus superbus	SPECIES	Dianthus superbus L.	AT		46.7964	12.8411
3404315308	https://w.jacq.org/W0086268	Plantae	Tracheophyta	Magnoliopsida	Caryophyllales	Caryophyllaceae	Dianthus	Dianthus superbus	SPECIES	Dianthus superbus L.	FR					8	1958
3404315307	https://w.jacq.org/W0086231	Plantae	Tracheophyta	Magnoliopsida	Caryophyllales	Caryophyllaceae	Dianthus	Dianthus superbus	SPECIES	Dianthus superbus L.	PL					8	1867
3404315306	https://w.jacq.org/W0086213	Plantae	Tracheophyta	Magnoliopsida	Caryophyllales	Caryophyllaceae	Dianthus	Dianthus superbus	SPECIES	Dianthus superbus L.	DE				20	8	1926
3404314322	https://w.jacq.org/W0118007	Plantae	Tracheophyta	Magnoliopsida	Caryophyllales	Caryophyllaceae	Dianthus	Dianthus superbus	SPECIES	Dianthus superbus L.	AT				16	8	2002
3404314316	https://w.jacq.org/W0086409	Plantae	Tracheophyta	Magnoliopsida	Caryophyllales	Caryophyllaceae	Dianthus	Dianthus superbus	SPECIES	Dianthus superbus L.	AT				18	6	1971
3404314315	https://w.jacq.org/W0086364	Plantae	Tracheophyta	Magnoliopsida	Caryophyllales	Caryophyllaceae	Dianthus	Dianthus superbus	SPECIES	Dianthus superbus L.	CZ		50.7333	15.7
3404314314	https://w.jacq.org/W0086346	Plantae	Tracheophyta	Magnoliopsida	Caryophyllales	Caryophyllaceae	Dianthus	Dianthus superbus	SPECIES	Dianthus superbus L.					3	9	1885
3404314313	https://w.jacq.org/W0086328	Plantae	Tracheophyta	Magnoliopsida	Caryophyllales	Caryophyllaceae	Dianthus	Dianthus superbus	SPECIES	Dianthus superbus L.	CZ						1887
3404314312	https://w.jacq.org/W0086283	Plantae	Tracheophyta	Magnoliopsida	Caryophyllales	Caryophyllaceae	Dianthus	Dianthus superbus	SPECIES	Dianthus superbus L.	DK				18	9	1965
3404314311	https://w.jacq.org/W0086265	Plantae	Tracheophyta	Magnoliopsida	Caryophyllales	Caryophyllaceae	Dianthus	Dianthus superbus	SPECIES	Dianthus superbus L.	AT				7	7	1985
3404314310	https://w.jacq.org/W0086247	Plantae	Tracheophyta	Magnoliopsida	Caryophyllales	Caryophyllaceae	Dianthus	Dianthus superbus	SPECIES	Dianthus superbus L.					24	6	1852
3404314309	https://w.jacq.org/W0086229	Plantae	Tracheophyta	Magnoliopsida	Caryophyllales	Caryophyllaceae	Dianthus	Dianthus superbus	SPECIES	Dianthus superbus L.	PL		50.8761	16.4592		8	1887
3404314308	https://w.jacq.org/W0086210	Plantae	Tracheophyta	Magnoliopsida	Caryophyllales	Caryophyllaceae	Dianthus	Dianthus superbus	SPECIES	Dianthus superbus L.	DE				22	8	1905
3404313320	https://w.jacq.org/W0086460	Plantae	Tracheophyta	Magnoliopsida	Caryophyllales	Caryophyllaceae	Dianthus	Dianthus superbus	SPECIES	Dianthus superbus L.	AT					7	1961
3404313319	https://w.jacq.org/W0086424	Plantae	Tracheophyta	Magnoliopsida	Caryophyllales	Caryophyllaceae	Dianthus	Dianthus superbus	SPECIES	Dianthus superbus L.	AT				15	8	1915
3404313318	https://w.jacq.org/W0086406	Plantae	Tracheophyta	Magnoliopsida	Caryophyllales	Caryophyllaceae	Dianthus	Dianthus superbus	SPECIES	Dianthus superbus L.	BG		41.9333	24.3167	18	7	2002
3404313317	https://w.jacq.org/W0086398	Plantae	Tracheophyta	Magnoliopsida	Caryophyllales	Caryophyllaceae	Dianthus	Dianthus superbus	SPECIES	Dianthus superbus L.	AT		46.7964	12.8411
3404313316	https://w.jacq.org/W0086361	Plantae	Tracheophyta	Magnoliopsida	Caryophyllales	Caryophyllaceae	Dianthus	Dianthus superbus	SPECIES	Dianthus superbus L.	AT				20	8	1886
3404313315	https://w.jacq.org/W0086343	Plantae	Tracheophyta	Magnoliopsida	Caryophyllales	Caryophyllaceae	Dianthus	Dianthus superbus	SPECIES	Dianthus superbus L.	CZ				3	9	1885
3404313314	https://w.jacq.org/W0086325	Plantae	Tracheophyta	Magnoliopsida	Caryophyllales	Caryophyllaceae	Dianthus	Dianthus superbus	SPECIES	Dianthus superbus L.	CZ					7	1877
3404313313	https://w.jacq.org/W0086307	Plantae	Tracheophyta	Magnoliopsida	Caryophyllales	Caryophyllaceae	Dianthus	Dianthus superbus	SPECIES	Dianthus superbus L.	RU				30	7	1924
3404313312	https://w.jacq.org/W0086299	Plantae	Tracheophyta	Magnoliopsida	Caryophyllales	Caryophyllaceae	Dianthus	Dianthus superbus	SPECIES	Dianthus superbus L.	AT				10	7	1916
3404313311	https://w.jacq.org/W0086280	Plantae	Tracheophyta	Magnoliopsida	Caryophyllales	Caryophyllaceae	Dianthus	Dianthus superbus	SPECIES	Dianthus superbus L.	AT					7	1942
3404313310	https://w.jacq.org/W0086262	Plantae	Tracheophyta	Magnoliopsida	Caryophyllales	Caryophyllaceae	Dianthus	Dianthus superbus	SPECIES	Dianthus superbus L.	AT				10	8	1895
3404313309	https://w.jacq.org/W0086244	Plantae	Tracheophyta	Magnoliopsida	Caryophyllales	Caryophyllaceae	Dianthus	Dianthus superbus	SPECIES	Dianthus superbus L.	CH					8	1889
3404313308	https://w.jacq.org/W0086226	Plantae	Tracheophyta	Magnoliopsida	Caryophyllales	Caryophyllaceae	Dianthus	Dianthus superbus	SPECIES	Dianthus superbus L.	AT					9	1922
3404313307	https://w.jacq.org/W0086208	Plantae	Tracheophyta	Magnoliopsida	Caryophyllales	Caryophyllaceae	Dianthus	Dianthus superbus	SPECIES	Dianthus superbus L.	DE				7	6	1893
3404312319	https://w.jacq.org/W0086421	Plantae	Tracheophyta	Magnoliopsida	Caryophyllales	Caryophyllaceae	Dianthus	Dianthus superbus	SPECIES	Dianthus superbus L.	DE				5	7	1858
3404312318	https://w.jacq.org/W0086403	Plantae	Tracheophyta	Magnoliopsida	Caryophyllales	Caryophyllaceae	Dianthus	Dianthus superbus	SPECIES	Dianthus superbus L.	AT						1858
3404312317	https://w.jacq.org/W0086395	Plantae	Tracheophyta	Magnoliopsida	Caryophyllales	Caryophyllaceae	Dianthus	Dianthus superbus	SPECIES	Dianthus superbus L.	AT				28	9	2001
3404312316	https://w.jacq.org/W0086359	Plantae	Tracheophyta	Magnoliopsida	Caryophyllales	Caryophyllaceae	Dianthus	Dianthus superbus	SPECIES	Dianthus superbus L.	CZ		5.78333	14.2167		7	1849
3404312315	https://w.jacq.org/W0086340	Plantae	Tracheophyta	Magnoliopsida	Caryophyllales	Caryophyllaceae	Dianthus	Dianthus superbus	SPECIES	Dianthus superbus L.	PL		54.15	19.5167			1853
3404312314	https://w.jacq.org/W0086322	Plantae	Tracheophyta	Magnoliopsida	Caryophyllales	Caryophyllaceae	Dianthus	Dianthus superbus	SPECIES	Dianthus superbus L.	CZ				13	8	1886
3404312313	https://w.jacq.org/W0086304	Plantae	Tracheophyta	Magnoliopsida	Caryophyllales	Caryophyllaceae	Dianthus	Dianthus superbus	SPECIES	Dianthus superbus L.	UA				22	8	1918
3404312312	https://w.jacq.org/W0086296	Plantae	Tracheophyta	Magnoliopsida	Caryophyllales	Caryophyllaceae	Dianthus	Dianthus superbus	SPECIES	Dianthus superbus L.	AT				29	8	1926
3404312311	https://w.jacq.org/W0086278	Plantae	Tracheophyta	Magnoliopsida	Caryophyllales	Caryophyllaceae	Dianthus	Dianthus superbus	SPECIES	Dianthus superbus L.	NO				13	7	1894
3404312310	https://w.jacq.org/W0086241	Plantae	Tracheophyta	Magnoliopsida	Caryophyllales	Caryophyllaceae	Dianthus	Dianthus superbus	SPECIES	Dianthus superbus L.	SK
3404312309	https://w.jacq.org/W0086223	Plantae	Tracheophyta	Magnoliopsida	Caryophyllales	Caryophyllaceae	Dianthus	Dianthus superbus	SPECIES	Dianthus superbus L.	AT				8	8	1885
3404312308	https://w.jacq.org/W0086205	Plantae	Tracheophyta	Magnoliopsida	Caryophyllales	Caryophyllaceae	Dianthus	Dianthus superbus	SPECIES	Dianthus superbus L.					22	8	1896
3404311316	https://w.jacq.org/W0086408	Plantae	Tracheophyta	Magnoliopsida	Caryophyllales	Caryophyllaceae	Dianthus	Dianthus superbus	SPECIES	Dianthus superbus L.	AT				26	6	1971
3404311315	https://w.jacq.org/W0086381	Plantae	Tracheophyta	Magnoliopsida	Caryophyllales	Caryophyllaceae	Dianthus	Dianthus superbus	SPECIES	Dianthus superbus L.	AT				13	7	2017
3404311314	https://w.jacq.org/W0086363	Plantae	Tracheophyta	Magnoliopsida	Caryophyllales	Caryophyllaceae	Dianthus	Dianthus superbus	SPECIES	Dianthus superbus L.	AT					7	1878
3404311313	https://w.jacq.org/W0086345	Plantae	Tracheophyta	Magnoliopsida	Caryophyllales	Caryophyllaceae	Dianthus	Dianthus superbus	SPECIES	Dianthus superbus L.	AT						1846
3404311312	https://w.jacq.org/W0086327	Plantae	Tracheophyta	Magnoliopsida	Caryophyllales	Caryophyllaceae	Dianthus	Dianthus superbus	SPECIES	Dianthus superbus L.	CH					8	1892
3404311311	https://w.jacq.org/W0086309	Plantae	Tracheophyta	Magnoliopsida	Caryophyllales	Caryophyllaceae	Dianthus	Dianthus superbus	SPECIES	Dianthus superbus L.	CZ				15	8	1912
3404311310	https://w.jacq.org/W0086282	Plantae	Tracheophyta	Magnoliopsida	Caryophyllales	Caryophyllaceae	Dianthus	Dianthus superbus	SPECIES	Dianthus superbus L.	FR				31	7	1957
3404311309	https://w.jacq.org/W0086264	Plantae	Tracheophyta	Magnoliopsida	Caryophyllales	Caryophyllaceae	Dianthus	Dianthus superbus	SPECIES	Dianthus superbus L.	RU				21	7	1978
3404311308	https://w.jacq.org/W0086246	Plantae	Tracheophyta	Magnoliopsida	Caryophyllales	Caryophyllaceae	Dianthus	Dianthus superbus	SPECIES	Dianthus superbus L.						8	1903
3404311307	https://w.jacq.org/W0086228	Plantae	Tracheophyta	Magnoliopsida	Caryophyllales	Caryophyllaceae	Dianthus	Dianthus superbus	SPECIES	Dianthus superbus L.	AT				25	7	1880
3404310320	https://w.jacq.org/W0086423	Plantae	Tracheophyta	Magnoliopsida	Caryophyllales	Caryophyllaceae	Dianthus	Dianthus superbus	SPECIES	Dianthus superbus L.	AT				14	8	1853
3404310319	https://w.jacq.org/W0086405	Plantae	Tracheophyta	Magnoliopsida	Caryophyllales	Caryophyllaceae	Dianthus	Dianthus superbus	SPECIES	Dianthus superbus L.	RU		50.3806	87.6233	26	7	2003
3404310318	https://w.jacq.org/W0086397	Plantae	Tracheophyta	Magnoliopsida	Caryophyllales	Caryophyllaceae	Dianthus	Dianthus superbus	SPECIES	Dianthus superbus L.							1895
3404310317	https://w.jacq.org/W0086379	Plantae	Tracheophyta	Magnoliopsida	Caryophyllales	Caryophyllaceae	Dianthus	Dianthus superbus	SPECIES	Dianthus superbus L.	RU				13	8	1964
3404310316	https://w.jacq.org/W0086360	Plantae	Tracheophyta	Magnoliopsida	Caryophyllales	Caryophyllaceae	Dianthus	Dianthus superbus	SPECIES	Dianthus superbus L.	SE				2	8	1830
3404310315	https://w.jacq.org/W0086342	Plantae	Tracheophyta	Magnoliopsida	Caryophyllales	Caryophyllaceae	Dianthus	Dianthus superbus	SPECIES	Dianthus superbus L.	UA						1886
3404310314	https://w.jacq.org/W0086324	Plantae	Tracheophyta	Magnoliopsida	Caryophyllales	Caryophyllaceae	Dianthus	Dianthus superbus	SPECIES	Dianthus superbus L.	CZ		50.0581	17.24	10	8	1889
3404310313	https://w.jacq.org/W0086306	Plantae	Tracheophyta	Magnoliopsida	Caryophyllales	Caryophyllaceae	Dianthus	Dianthus superbus	SPECIES	Dianthus superbus L.	AT				10	9	1922
3404310312	https://w.jacq.org/W0086298	Plantae	Tracheophyta	Magnoliopsida	Caryophyllales	Caryophyllaceae	Dianthus	Dianthus superbus	SPECIES	Dianthus superbus L.						7	1893
3404310311	https://w.jacq.org/W0086261	Plantae	Tracheophyta	Magnoliopsida	Caryophyllales	Caryophyllaceae	Dianthus	Dianthus superbus	SPECIES	Dianthus superbus L.	AT				23	7	1972
3404310310	https://w.jacq.org/W0086243	Plantae	Tracheophyta	Magnoliopsida	Caryophyllales	Caryophyllaceae	Dianthus	Dianthus superbus	SPECIES	Dianthus superbus L.	DE				14	9	1955
3404310309	https://w.jacq.org/W0086225	Plantae	Tracheophyta	Magnoliopsida	Caryophyllales	Caryophyllaceae	Dianthus	Dianthus superbus	SPECIES	Dianthus superbus L.	FI				23	7	1963
3404310308	https://w.jacq.org/W0086207	Plantae	Tracheophyta	Magnoliopsida	Caryophyllales	Caryophyllaceae	Dianthus	Dianthus superbus	SPECIES	Dianthus superbus L.	DE				26	6	1893
3404309319	https://w.jacq.org/W0086422	Plantae	Tracheophyta	Magnoliopsida	Caryophyllales	Caryophyllaceae	Dianthus	Dianthus superbus	SPECIES	Dianthus superbus L.	CZ
3404309318	https://w.jacq.org/W0086404	Plantae	Tracheophyta	Magnoliopsida	Caryophyllales	Caryophyllaceae	Dianthus	Dianthus superbus	SPECIES	Dianthus superbus L.	AT				15	8	1979
3404309317	https://w.jacq.org/W0086396	Plantae	Tracheophyta	Magnoliopsida	Caryophyllales	Caryophyllaceae	Dianthus	Dianthus superbus	SPECIES	Dianthus superbus L.	PL					7	1889
3404309316	https://w.jacq.org/W0086341	Plantae	Tracheophyta	Magnoliopsida	Caryophyllales	Caryophyllaceae	Dianthus	Dianthus superbus	SPECIES	Dianthus superbus L.	AT				7	8	1876
3404309315	https://w.jacq.org/W0086323	Plantae	Tracheophyta	Magnoliopsida	Caryophyllales	Caryophyllaceae	Dianthus	Dianthus superbus	SPECIES	Dianthus superbus L.	CZ		50.7333	15.7	3	8	1857
3404309314	https://w.jacq.org/W0086305	Plantae	Tracheophyta	Magnoliopsida	Caryophyllales	Caryophyllaceae	Dianthus	Dianthus superbus	SPECIES	Dianthus superbus L.	FI				30	7	1959
3404309313	https://w.jacq.org/W0086297	Plantae	Tracheophyta	Magnoliopsida	Caryophyllales	Caryophyllaceae	Dianthus	Dianthus superbus	SPECIES	Dianthus superbus L.	AT				26	6	1915
3404309312	https://w.jacq.org/W0086279	Plantae	Tracheophyta	Magnoliopsida	Caryophyllales	Caryophyllaceae	Dianthus	Dianthus superbus	SPECIES	Dianthus superbus L.	AT				9	8	1941
3404309311	https://w.jacq.org/W0086260	Plantae	Tracheophyta	Magnoliopsida	Caryophyllales	Caryophyllaceae	Dianthus	Dianthus superbus	SPECIES	Dianthus superbus L.	RO				21	7	1918
3404309310	https://w.jacq.org/W0086242	Plantae	Tracheophyta	Magnoliopsida	Caryophyllales	Caryophyllaceae	Dianthus	Dianthus superbus	SPECIES	Dianthus superbus L.							1891
3404309309	https://w.jacq.org/W0086224	Plantae	Tracheophyta	Magnoliopsida	Caryophyllales	Caryophyllaceae	Dianthus	Dianthus superbus	SPECIES	Dianthus superbus L.	AT					9	1922
3404309308	https://w.jacq.org/W0086206	Plantae	Tracheophyta	Magnoliopsida	Caryophyllales	Caryophyllaceae	Dianthus	Dianthus superbus	SPECIES	Dianthus superbus L.	DE				14	9	1892
3404308320	https://w.jacq.org/W0086407	Plantae	Tracheophyta	Magnoliopsida	Caryophyllales	Caryophyllaceae	Dianthus	Dianthus superbus	SPECIES	Dianthus superbus L.	NO				21	7	1973
3404308319	https://w.jacq.org/W0086399	Plantae	Tracheophyta	Magnoliopsida	Caryophyllales	Caryophyllaceae	Dianthus	Dianthus superbus	SPECIES	Dianthus superbus L.	CZ				10	8	1909
3404308318	https://w.jacq.org/W0086380	Plantae	Tracheophyta	Magnoliopsida	Caryophyllales	Caryophyllaceae	Dianthus	Dianthus superbus	SPECIES	Dianthus superbus L.	AT				27	10	1974
3404308317	https://w.jacq.org/W0086362	Plantae	Tracheophyta	Magnoliopsida	Caryophyllales	Caryophyllaceae	Dianthus	Dianthus superbus	SPECIES	Dianthus superbus L.	AT				2	8	1884
3404308316	https://w.jacq.org/W0086344	Plantae	Tracheophyta	Magnoliopsida	Caryophyllales	Caryophyllaceae	Dianthus	Dianthus superbus	SPECIES	Dianthus superbus L.	DE					8	1904
3404308315	https://w.jacq.org/W0086326	Plantae	Tracheophyta	Magnoliopsida	Caryophyllales	Caryophyllaceae	Dianthus	Dianthus superbus	SPECIES	Dianthus superbus L.	CZ				29	7	1880
3404308314	https://w.jacq.org/W0086308	Plantae	Tracheophyta	Magnoliopsida	Caryophyllales	Caryophyllaceae	Dianthus	Dianthus superbus	SPECIES	Dianthus superbus L.	CZ					7	1889
3404308313	https://w.jacq.org/W0086281	Plantae	Tracheophyta	Magnoliopsida	Caryophyllales	Caryophyllaceae	Dianthus	Dianthus superbus	SPECIES	Dianthus superbus L.	CZ				16	9	1883
3404308312	https://w.jacq.org/W0086263	Plantae	Tracheophyta	Magnoliopsida	Caryophyllales	Caryophyllaceae	Dianthus	Dianthus superbus	SPECIES	Dianthus superbus L.	AT		47.2058	13.974	15	7	1928
3404308311	https://w.jacq.org/W0086245	Plantae	Tracheophyta	Magnoliopsida	Caryophyllales	Caryophyllaceae	Dianthus	Dianthus superbus	SPECIES	Dianthus superbus L.	CZ
3404308310	https://w.jacq.org/W0086227	Plantae	Tracheophyta	Magnoliopsida	Caryophyllales	Caryophyllaceae	Dianthus	Dianthus superbus	SPECIES	Dianthus superbus L.	AT				27	8	1885
3404308309	https://w.jacq.org/W0086209	Plantae	Tracheophyta	Magnoliopsida	Caryophyllales	Caryophyllaceae	Dianthus	Dianthus superbus	SPECIES	Dianthus superbus L.	DE				9	8	1904
3404307316	https://w.jacq.org/W0086467	Plantae	Tracheophyta	Magnoliopsida	Caryophyllales	Caryophyllaceae	Dianthus	Dianthus superbus	SPECIES	Dianthus superbus L.	AT				18	5	2012
3404307314	https://w.jacq.org/W0086368	Plantae	Tracheophyta	Magnoliopsida	Caryophyllales	Caryophyllaceae	Dianthus	Dianthus superbus	SPECIES	Dianthus superbus L.	AT				9	9	1869
3404307313	https://w.jacq.org/W0086331	Plantae	Tracheophyta	Magnoliopsida	Caryophyllales	Caryophyllaceae	Dianthus	Dianthus superbus	SPECIES	Dianthus superbus L.	AT					8	1879
3404307312	https://w.jacq.org/W0086313	Plantae	Tracheophyta	Magnoliopsida	Caryophyllales	Caryophyllaceae	Dianthus	Dianthus superbus	SPECIES	Dianthus superbus L.	AT				27	7	1910
3404307311	https://w.jacq.org/W0086287	Plantae	Tracheophyta	Magnoliopsida	Caryophyllales	Caryophyllaceae	Dianthus	Dianthus superbus	SPECIES	Dianthus superbus L.	AT					7	1915
3404307310	https://w.jacq.org/W0086269	Plantae	Tracheophyta	Magnoliopsida	Caryophyllales	Caryophyllaceae	Dianthus	Dianthus superbus	SPECIES	Dianthus superbus L.	DE				9	8	1958
3404307309	https://w.jacq.org/W0086250	Plantae	Tracheophyta	Magnoliopsida	Caryophyllales	Caryophyllaceae	Dianthus	Dianthus superbus	SPECIES	Dianthus superbus L.	AT
3404307308	https://w.jacq.org/W0086232	Plantae	Tracheophyta	Magnoliopsida	Caryophyllales	Caryophyllaceae	Dianthus	Dianthus superbus	SPECIES	Dianthus superbus L.	PL				10	8	1865
3404307307	https://w.jacq.org/W0086214	Plantae	Tracheophyta	Magnoliopsida	Caryophyllales	Caryophyllaceae	Dianthus	Dianthus superbus	SPECIES	Dianthus superbus L.	DE				20	7	1928
3404306316	https://w.jacq.org/W0086418	Plantae	Tracheophyta	Magnoliopsida	Caryophyllales	Caryophyllaceae	Dianthus	Dianthus superbus	SPECIES	Dianthus superbus L.	CZ					7	1863
3404306315	https://w.jacq.org/W0086373	Plantae	Tracheophyta	Magnoliopsida	Caryophyllales	Caryophyllaceae	Dianthus	Dianthus superbus	SPECIES	Dianthus superbus L.	AT				14	7	1868
3404306314	https://w.jacq.org/W0086355	Plantae	Tracheophyta	Magnoliopsida	Caryophyllales	Caryophyllaceae	Dianthus	Dianthus superbus	SPECIES	Dianthus superbus L.	CZ					8	1853
3404306313	https://w.jacq.org/W0086337	Plantae	Tracheophyta	Magnoliopsida	Caryophyllales	Caryophyllaceae	Dianthus	Dianthus superbus	SPECIES	Dianthus superbus L.					17	7	1858
3404306312	https://w.jacq.org/W0086319	Plantae	Tracheophyta	Magnoliopsida	Caryophyllales	Caryophyllaceae	Dianthus	Dianthus superbus	SPECIES	Dianthus superbus L.	CZ		50.0689	17.2336		8	1884
3404306311	https://w.jacq.org/W0086300	Plantae	Tracheophyta	Magnoliopsida	Caryophyllales	Caryophyllaceae	Dianthus	Dianthus superbus	SPECIES	Dianthus superbus L.	AT				10	8	1909
3404306310	https://w.jacq.org/W0086292	Plantae	Tracheophyta	Magnoliopsida	Caryophyllales	Caryophyllaceae	Dianthus	Dianthus superbus	SPECIES	Dianthus superbus L.	AT					8	1872
3404306309	https://w.jacq.org/W0086274	Plantae	Tracheophyta	Magnoliopsida	Caryophyllales	Caryophyllaceae	Dianthus	Dianthus superbus	SPECIES	Dianthus superbus L.	FI				25	7	1967
3404306308	https://w.jacq.org/W0086256	Plantae	Tracheophyta	Magnoliopsida	Caryophyllales	Caryophyllaceae	Dianthus	Dianthus superbus	SPECIES	Dianthus superbus L.	AT
3404306307	https://w.jacq.org/W0086238	Plantae	Tracheophyta	Magnoliopsida	Caryophyllales	Caryophyllaceae	Dianthus	Dianthus superbus	SPECIES	Dianthus superbus L.	IT				12	8	1935
3404305318	https://w.jacq.org/W0086414	Plantae	Tracheophyta	Magnoliopsida	Caryophyllales	Caryophyllaceae	Dianthus	Dianthus superbus	SPECIES	Dianthus superbus L.	RU				12	7	1968
3404305317	https://w.jacq.org/W0086388	Plantae	Tracheophyta	Magnoliopsida	Caryophyllales	Caryophyllaceae	Dianthus	Dianthus superbus	SPECIES	Dianthus superbus L.	CN
3404305316	https://w.jacq.org/W0086351	Plantae	Tracheophyta	Magnoliopsida	Caryophyllales	Caryophyllaceae	Dianthus	Dianthus superbus	SPECIES	Dianthus superbus L.
3404305315	https://w.jacq.org/W0086333	Plantae	Tracheophyta	Magnoliopsida	Caryophyllales	Caryophyllaceae	Dianthus	Dianthus superbus	SPECIES	Dianthus superbus L.	SK				18	8	1854
3404305314	https://w.jacq.org/W0086315	Plantae	Tracheophyta	Magnoliopsida	Caryophyllales	Caryophyllaceae	Dianthus	Dianthus superbus	SPECIES	Dianthus superbus L.	JP				4	8	1952
3404305313	https://w.jacq.org/W0086289	Plantae	Tracheophyta	Magnoliopsida	Caryophyllales	Caryophyllaceae	Dianthus	Dianthus superbus	SPECIES	Dianthus superbus L.	AT				29	8	1921
3404305312	https://w.jacq.org/W0086270	Plantae	Tracheophyta	Magnoliopsida	Caryophyllales	Caryophyllaceae	Dianthus	Dianthus superbus	SPECIES	Dianthus superbus L.	AT				6	9	1991
3404305311	https://w.jacq.org/W0086252	Plantae	Tracheophyta	Magnoliopsida	Caryophyllales	Caryophyllaceae	Dianthus	Dianthus superbus	SPECIES	Dianthus superbus L.	AT					7	1948
3404305310	https://w.jacq.org/W0086234	Plantae	Tracheophyta	Magnoliopsida	Caryophyllales	Caryophyllaceae	Dianthus	Dianthus superbus	SPECIES	Dianthus superbus L.	RO				22	7	1879
3404305309	https://w.jacq.org/W0086216	Plantae	Tracheophyta	Magnoliopsida	Caryophyllales	Caryophyllaceae	Dianthus	Dianthus superbus	SPECIES	Dianthus superbus L.	AT						1970
3404304317	https://w.jacq.org/W0086401	Plantae	Tracheophyta	Magnoliopsida	Caryophyllales	Caryophyllaceae	Dianthus	Dianthus superbus	SPECIES	Dianthus superbus L.	DE						1893
3404304316	https://w.jacq.org/W0086375	Plantae	Tracheophyta	Magnoliopsida	Caryophyllales	Caryophyllaceae	Dianthus	Dianthus superbus	SPECIES	Dianthus superbus L.	AT				17	8	1895
3404304315	https://w.jacq.org/W0086357	Plantae	Tracheophyta	Magnoliopsida	Caryophyllales	Caryophyllaceae	Dianthus	Dianthus superbus	SPECIES	Dianthus superbus L.	NO				12	8	1875
3404304314	https://w.jacq.org/W0086339	Plantae	Tracheophyta	Magnoliopsida	Caryophyllales	Caryophyllaceae	Dianthus	Dianthus superbus	SPECIES	Dianthus superbus L.	IT
3404304313	https://w.jacq.org/W0086320	Plantae	Tracheophyta	Magnoliopsida	Caryophyllales	Caryophyllaceae	Dianthus	Dianthus superbus	SPECIES	Dianthus superbus L.	CZ		50.0611	17.2389	11	8	1881
3404304312	https://w.jacq.org/W0086302	Plantae	Tracheophyta	Magnoliopsida	Caryophyllales	Caryophyllaceae	Dianthus	Dianthus superbus	SPECIES	Dianthus superbus L.	AT		47.1875	15.9933	27	8	1889
3404304311	https://w.jacq.org/W0086294	Plantae	Tracheophyta	Magnoliopsida	Caryophyllales	Caryophyllaceae	Dianthus	Dianthus superbus	SPECIES	Dianthus superbus L.	HU				1	8	1920
3404304310	https://w.jacq.org/W0086276	Plantae	Tracheophyta	Magnoliopsida	Caryophyllales	Caryophyllaceae	Dianthus	Dianthus superbus	SPECIES	Dianthus superbus L.	FR				30	9	1837
3404304309	https://w.jacq.org/W0086258	Plantae	Tracheophyta	Magnoliopsida	Caryophyllales	Caryophyllaceae	Dianthus	Dianthus superbus	SPECIES	Dianthus superbus L.	AT				10	8	1923
3404304308	https://w.jacq.org/W0086221	Plantae	Tracheophyta	Magnoliopsida	Caryophyllales	Caryophyllaceae	Dianthus	Dianthus superbus	SPECIES	Dianthus superbus L.	AT				9	8	1886
3404304307	https://w.jacq.org/W0086203	Plantae	Tracheophyta	Magnoliopsida	Caryophyllales	Caryophyllaceae	Dianthus	Dianthus superbus	SPECIES	Dianthus superbus L.	AT				7	8	1955
3404303317	https://w.jacq.org/W0086416	Plantae	Tracheophyta	Magnoliopsida	Caryophyllales	Caryophyllaceae	Dianthus	Dianthus superbus	SPECIES	Dianthus superbus L.	AT				21	1	1889
3404303316	https://w.jacq.org/W0086371	Plantae	Tracheophyta	Magnoliopsida	Caryophyllales	Caryophyllaceae	Dianthus	Dianthus superbus	SPECIES	Dianthus superbus L.	AT				2	9	2005
3404303315	https://w.jacq.org/W0086353	Plantae	Tracheophyta	Magnoliopsida	Caryophyllales	Caryophyllaceae	Dianthus	Dianthus superbus	SPECIES	Dianthus superbus L.	AT				21	7	1918
3404303314	https://w.jacq.org/W0086335	Plantae	Tracheophyta	Magnoliopsida	Caryophyllales	Caryophyllaceae	Dianthus	Dianthus superbus	SPECIES	Dianthus superbus L.	RO				18	8	1854
3404303313	https://w.jacq.org/W0086317	Plantae	Tracheophyta	Magnoliopsida	Caryophyllales	Caryophyllaceae	Dianthus	Dianthus superbus	SPECIES	Dianthus superbus L.					25	8	1858
3404303312	https://w.jacq.org/W0086290	Plantae	Tracheophyta	Magnoliopsida	Caryophyllales	Caryophyllaceae	Dianthus	Dianthus superbus	SPECIES	Dianthus superbus L.	AT				8	8	1885
3404303311	https://w.jacq.org/W0086272	Plantae	Tracheophyta	Magnoliopsida	Caryophyllales	Caryophyllaceae	Dianthus	Dianthus superbus	SPECIES	Dianthus superbus L.	SE				10	8	1932
3404303310	https://w.jacq.org/W0086254	Plantae	Tracheophyta	Magnoliopsida	Caryophyllales	Caryophyllaceae	Dianthus	Dianthus superbus	SPECIES	Dianthus superbus L.	AT				3	8	1902
3404303309	https://w.jacq.org/W0086236	Plantae	Tracheophyta	Magnoliopsida	Caryophyllales	Caryophyllaceae	Dianthus	Dianthus superbus	SPECIES	Dianthus superbus L.	AT				4	10	1925
3404303308	https://w.jacq.org/W0086218	Plantae	Tracheophyta	Magnoliopsida	Caryophyllales	Caryophyllaceae	Dianthus	Dianthus superbus	SPECIES	Dianthus superbus L.	AT
3404302318	https://w.jacq.org/W0086415	Plantae	Tracheophyta	Magnoliopsida	Caryophyllales	Caryophyllaceae	Dianthus	Dianthus superbus	SPECIES	Dianthus superbus L.	PL				2	9	1961
3404302317	https://w.jacq.org/W0086389	Plantae	Tracheophyta	Magnoliopsida	Caryophyllales	Caryophyllaceae	Dianthus	Dianthus superbus	SPECIES	Dianthus superbus L.	CN
3404302316	https://w.jacq.org/W0086370	Plantae	Tracheophyta	Magnoliopsida	Caryophyllales	Caryophyllaceae	Dianthus	Dianthus superbus	SPECIES	Dianthus superbus L.	AT				15	7	2005
3404302315	https://w.jacq.org/W0086352	Plantae	Tracheophyta	Magnoliopsida	Caryophyllales	Caryophyllaceae	Dianthus	Dianthus superbus	SPECIES	Dianthus superbus L.	AT				2	9	1884
3404302314	https://w.jacq.org/W0086334	Plantae	Tracheophyta	Magnoliopsida	Caryophyllales	Caryophyllaceae	Dianthus	Dianthus superbus	SPECIES	Dianthus superbus L.
3404302313	https://w.jacq.org/W0086316	Plantae	Tracheophyta	Magnoliopsida	Caryophyllales	Caryophyllaceae	Dianthus	Dianthus superbus	SPECIES	Dianthus superbus L.	AT				13	8	1922
3404302312	https://w.jacq.org/W0086271	Plantae	Tracheophyta	Magnoliopsida	Caryophyllales	Caryophyllaceae	Dianthus	Dianthus superbus	SPECIES	Dianthus superbus L.	AT				28	7	1984
3404302311	https://w.jacq.org/W0086253	Plantae	Tracheophyta	Magnoliopsida	Caryophyllales	Caryophyllaceae	Dianthus	Dianthus superbus	SPECIES	Dianthus superbus L.	CZ				19	8	1889
3404302310	https://w.jacq.org/W0086235	Plantae	Tracheophyta	Magnoliopsida	Caryophyllales	Caryophyllaceae	Dianthus	Dianthus superbus	SPECIES	Dianthus superbus L.	CH				26	7	1937
3404302309	https://w.jacq.org/W0086217	Plantae	Tracheophyta	Magnoliopsida	Caryophyllales	Caryophyllaceae	Dianthus	Dianthus superbus	SPECIES	Dianthus superbus L.	JP					8	1925
3404301320	https://w.jacq.org/W0086419	Plantae	Tracheophyta	Magnoliopsida	Caryophyllales	Caryophyllaceae	Dianthus	Dianthus superbus	SPECIES	Dianthus superbus L.	AT				25	8	1984
3404301319	https://w.jacq.org/W0086400	Plantae	Tracheophyta	Magnoliopsida	Caryophyllales	Caryophyllaceae	Dianthus	Dianthus superbus	SPECIES	Dianthus superbus L.	RU		49.6308	88.1983	2	8	2003
3404301318	https://w.jacq.org/W0086374	Plantae	Tracheophyta	Magnoliopsida	Caryophyllales	Caryophyllaceae	Dianthus	Dianthus superbus	SPECIES	Dianthus superbus L.	AT				5	7	1877
3404301317	https://w.jacq.org/W0086356	Plantae	Tracheophyta	Magnoliopsida	Caryophyllales	Caryophyllaceae	Dianthus	Dianthus superbus	SPECIES	Dianthus superbus L.	CH				2	8	1952
3404301316	https://w.jacq.org/W0086338	Plantae	Tracheophyta	Magnoliopsida	Caryophyllales	Caryophyllaceae	Dianthus	Dianthus superbus	SPECIES	Dianthus superbus L.	FI				15	7	1936
3404301315	https://w.jacq.org/W0086301	Plantae	Tracheophyta	Magnoliopsida	Caryophyllales	Caryophyllaceae	Dianthus	Dianthus superbus	SPECIES	Dianthus superbus L.	AT				15	8	1920
3404301314	https://w.jacq.org/W0086293	Plantae	Tracheophyta	Magnoliopsida	Caryophyllales	Caryophyllaceae	Dianthus	Dianthus superbus	SPECIES	Dianthus superbus L.	AT
3404301313	https://w.jacq.org/W0086275	Plantae	Tracheophyta	Magnoliopsida	Caryophyllales	Caryophyllaceae	Dianthus	Dianthus superbus	SPECIES	Dianthus superbus L.	RU				2	8	1967
3404301312	https://w.jacq.org/W0086257	Plantae	Tracheophyta	Magnoliopsida	Caryophyllales	Caryophyllaceae	Dianthus	Dianthus superbus	SPECIES	Dianthus superbus L.	SE				15	7	1925
3404301311	https://w.jacq.org/W0086239	Plantae	Tracheophyta	Magnoliopsida	Caryophyllales	Caryophyllaceae	Dianthus	Dianthus superbus	SPECIES	Dianthus superbus L.	AT					8	1891
3404301310	https://w.jacq.org/W0086220	Plantae	Tracheophyta	Magnoliopsida	Caryophyllales	Caryophyllaceae	Dianthus	Dianthus superbus	SPECIES	Dianthus superbus L.	AT				20	7	1924
3404300320	https://w.jacq.org/W0086417	Plantae	Tracheophyta	Magnoliopsida	Caryophyllales	Caryophyllaceae	Dianthus	Dianthus superbus	SPECIES	Dianthus superbus L.	FR					8	1872
3404300319	https://w.jacq.org/W0086390	Plantae	Tracheophyta	Magnoliopsida	Caryophyllales	Caryophyllaceae	Dianthus	Dianthus superbus	SPECIES	Dianthus superbus L.	PL				13	7	1970
3404300318	https://w.jacq.org/W0086372	Plantae	Tracheophyta	Magnoliopsida	Caryophyllales	Caryophyllaceae	Dianthus	Dianthus superbus	SPECIES	Dianthus superbus L.	FR		42.8731	-0.00306		9	1863
3404300317	https://w.jacq.org/W0086354	Plantae	Tracheophyta	Magnoliopsida	Caryophyllales	Caryophyllaceae	Dianthus	Dianthus superbus	SPECIES	Dianthus superbus L.	AT				18	8	1915
3404300316	https://w.jacq.org/W0086336	Plantae	Tracheophyta	Magnoliopsida	Caryophyllales	Caryophyllaceae	Dianthus	Dianthus superbus	SPECIES	Dianthus superbus L.						9	1845
3404300315	https://w.jacq.org/W0086318	Plantae	Tracheophyta	Magnoliopsida	Caryophyllales	Caryophyllaceae	Dianthus	Dianthus superbus	SPECIES	Dianthus superbus L.	CZ		50.75	15.5353	29	7	1880
3404300314	https://w.jacq.org/W0086291	Plantae	Tracheophyta	Magnoliopsida	Caryophyllales	Caryophyllaceae	Dianthus	Dianthus superbus	SPECIES	Dianthus superbus L.	AT				20	8	1893
3404300313	https://w.jacq.org/W0086273	Plantae	Tracheophyta	Magnoliopsida	Caryophyllales	Caryophyllaceae	Dianthus	Dianthus superbus	SPECIES	Dianthus superbus L.	AT						1963
3404300312	https://w.jacq.org/W0086255	Plantae	Tracheophyta	Magnoliopsida	Caryophyllales	Caryophyllaceae	Dianthus	Dianthus superbus	SPECIES	Dianthus superbus L.	AT				10	7	1898
3404300311	https://w.jacq.org/W0086237	Plantae	Tracheophyta	Magnoliopsida	Caryophyllales	Caryophyllaceae	Dianthus	Dianthus superbus	SPECIES	Dianthus superbus L.	CH				10	8	1924
3404300310	https://w.jacq.org/W0086219	Plantae	Tracheophyta	Magnoliopsida	Caryophyllales	Caryophyllaceae	Dianthus	Dianthus superbus	SPECIES	Dianthus superbus L.	AT
3404299321	https://w.jacq.org/W0086420	Plantae	Tracheophyta	Magnoliopsida	Caryophyllales	Caryophyllaceae	Dianthus	Dianthus superbus	SPECIES	Dianthus superbus L.	CH		47.2833	9.5	5	8	1876
3404299320	https://w.jacq.org/W0086402	Plantae	Tracheophyta	Magnoliopsida	Caryophyllales	Caryophyllaceae	Dianthus	Dianthus superbus	SPECIES	Dianthus superbus L.	DE						1898
3404299319	https://w.jacq.org/W0086376	Plantae	Tracheophyta	Magnoliopsida	Caryophyllales	Caryophyllaceae	Dianthus	Dianthus superbus	SPECIES	Dianthus superbus L.	AT				14	9	2007
3404299318	https://w.jacq.org/W0086358	Plantae	Tracheophyta	Magnoliopsida	Caryophyllales	Caryophyllaceae	Dianthus	Dianthus superbus	SPECIES	Dianthus superbus L.	FI				1	8	1884
3404299317	https://w.jacq.org/W0086321	Plantae	Tracheophyta	Magnoliopsida	Caryophyllales	Caryophyllaceae	Dianthus	Dianthus superbus	SPECIES	Dianthus superbus L.	CZ					8	1875
3404299316	https://w.jacq.org/W0086303	Plantae	Tracheophyta	Magnoliopsida	Caryophyllales	Caryophyllaceae	Dianthus	Dianthus superbus	SPECIES	Dianthus superbus L.	CH				25	7	1936
3404299315	https://w.jacq.org/W0086295	Plantae	Tracheophyta	Magnoliopsida	Caryophyllales	Caryophyllaceae	Dianthus	Dianthus superbus	SPECIES	Dianthus superbus L.	BG				25	7	1951
3404299314	https://w.jacq.org/W0086277	Plantae	Tracheophyta	Magnoliopsida	Caryophyllales	Caryophyllaceae	Dianthus	Dianthus superbus	SPECIES	Dianthus superbus L.	SE					7	1886
3404299313	https://w.jacq.org/W0086259	Plantae	Tracheophyta	Magnoliopsida	Caryophyllales	Caryophyllaceae	Dianthus	Dianthus superbus	SPECIES	Dianthus superbus L.	DE					8	1904
3404299312	https://w.jacq.org/W0086240	Plantae	Tracheophyta	Magnoliopsida	Caryophyllales	Caryophyllaceae	Dianthus	Dianthus superbus	SPECIES	Dianthus superbus L.	SE
3404299311	https://w.jacq.org/W0086222	Plantae	Tracheophyta	Magnoliopsida	Caryophyllales	Caryophyllaceae	Dianthus	Dianthus superbus	SPECIES	Dianthus superbus L.	AT				13	8	1885
3404299310	https://w.jacq.org/W0086204	Plantae	Tracheophyta	Magnoliopsida	Caryophyllales	Caryophyllaceae	Dianthus	Dianthus superbus	SPECIES	Dianthus superbus L.	AT				15	7	1924
3404298315	https://w.jacq.org/W0086413	Plantae	Tracheophyta	Magnoliopsida	Caryophyllales	Caryophyllaceae	Dianthus	Dianthus superbus	SPECIES	Dianthus superbus L.	AT				10	7	1983
3404298314	https://w.jacq.org/W0086369	Plantae	Tracheophyta	Magnoliopsida	Caryophyllales	Caryophyllaceae	Dianthus	Dianthus superbus	SPECIES	Dianthus superbus L.	AT				14	7	1868
3404298313	https://w.jacq.org/W0086350	Plantae	Tracheophyta	Magnoliopsida	Caryophyllales	Caryophyllaceae	Dianthus	Dianthus superbus	SPECIES	Dianthus superbus L.
3404298312	https://w.jacq.org/W0086332	Plantae	Tracheophyta	Magnoliopsida	Caryophyllales	Caryophyllaceae	Dianthus	Dianthus superbus	SPECIES	Dianthus superbus L.	RO				22	7	1879
3404298311	https://w.jacq.org/W0086314	Plantae	Tracheophyta	Magnoliopsida	Caryophyllales	Caryophyllaceae	Dianthus	Dianthus superbus	SPECIES	Dianthus superbus L.	SE					8	1865
3404298310	https://w.jacq.org/W0086288	Plantae	Tracheophyta	Magnoliopsida	Caryophyllales	Caryophyllaceae	Dianthus	Dianthus superbus	SPECIES	Dianthus superbus L.	AT				12	9	1894
3404298309	https://w.jacq.org/W0086251	Plantae	Tracheophyta	Magnoliopsida	Caryophyllales	Caryophyllaceae	Dianthus	Dianthus superbus	SPECIES	Dianthus superbus L.	JP				10	8	1923
3404298308	https://w.jacq.org/W0086233	Plantae	Tracheophyta	Magnoliopsida	Caryophyllales	Caryophyllaceae	Dianthus	Dianthus superbus	SPECIES	Dianthus superbus L.	AT					7	1872
3404298307	https://w.jacq.org/W0086215	Plantae	Tracheophyta	Magnoliopsida	Caryophyllales	Caryophyllaceae	Dianthus	Dianthus superbus	SPECIES	Dianthus superbus L.	AT				9	9	1903
3403695560	https://prc.jacq.org/PRC423443	Plantae	Tracheophyta	Magnoliopsida	Caryophyllales	Caryophyllaceae	Dianthus	Dianthus superbus	SPECIES	Dianthus superbus L.	IT				3	7	2017
3403695553	https://prc.jacq.org/PRC425900	Plantae	Tracheophyta	Magnoliopsida	Caryophyllales	Caryophyllaceae	Dianthus	Dianthus superbus	SPECIES	Dianthus superbus L.	DE		53.8623	13.7162	6	8	1987
3403695484	https://prc.jacq.org/PRC456665	Plantae	Tracheophyta	Magnoliopsida	Caryophyllales	Caryophyllaceae	Dianthus	Dianthus superbus	SPECIES	Dianthus superbus L.	CZ
3403695483	https://prc.jacq.org/PRC456667	Plantae	Tracheophyta	Magnoliopsida	Caryophyllales	Caryophyllaceae	Dianthus	Dianthus superbus	SPECIES	Dianthus superbus L.
3403695482	https://prc.jacq.org/PRC456666	Plantae	Tracheophyta	Magnoliopsida	Caryophyllales	Caryophyllaceae	Dianthus	Dianthus superbus	SPECIES	Dianthus superbus L.	CZ
3403695463	https://prc.jacq.org/PRC416412	Plantae	Tracheophyta	Magnoliopsida	Caryophyllales	Caryophyllaceae	Dianthus	Dianthus superbus	SPECIES	Dianthus superbus L.	RU				13	8	1987
3403695462	https://prc.jacq.org/PRC416413	Plantae	Tracheophyta	Magnoliopsida	Caryophyllales	Caryophyllaceae	Dianthus	Dianthus superbus	SPECIES	Dianthus superbus L.	RU				13	8	1987
3403695460	https://prc.jacq.org/PRC416472	Plantae	Tracheophyta	Magnoliopsida	Caryophyllales	Caryophyllaceae	Dianthus	Dianthus superbus	SPECIES	Dianthus superbus L.	RU				19	8	1987
3403695431	https://prc.jacq.org/PRC438830	Plantae	Tracheophyta	Magnoliopsida	Caryophyllales	Caryophyllaceae	Dianthus	Dianthus superbus	SPECIES	Dianthus superbus L.	CZ				24	7	1969
3403695416	https://prc.jacq.org/PRC424787	Plantae	Tracheophyta	Magnoliopsida	Caryophyllales	Caryophyllaceae	Dianthus	Dianthus superbus	SPECIES	Dianthus superbus L.	SK		49.05	19.6833	25	8	1961
3403695343	https://prc.jacq.org/PRC418215	Plantae	Tracheophyta	Magnoliopsida	Caryophyllales	Caryophyllaceae	Dianthus	Dianthus superbus	SPECIES	Dianthus superbus L.	CZ		48.908	13.8287	31	7	1966
3403695306	https://prc.jacq.org/PRC428121	Plantae	Tracheophyta	Magnoliopsida	Caryophyllales	Caryophyllaceae	Dianthus	Dianthus superbus	SPECIES	Dianthus superbus L.	CZ		49.3089	13.9394	31	7	2009
3399741416		Plantae	Tracheophyta	Magnoliopsida	Caryophyllales	Caryophyllaceae	Dianthus	Dianthus superbus	SPECIES	Dianthus superbus L.	DE		50.4787	10.0473	29	10	2021
3399437452	https://www.inaturalist.org/observations/99634120	Plantae	Tracheophyta	Magnoliopsida	Caryophyllales	Caryophyllaceae	Dianthus	Dianthus superbus	SPECIES	Dianthus superbus L.	ES	Aragón	42.6471	0.0349	21	7	2021
3399407970	https://www.inaturalist.org/observations/99173156	Plantae	Tracheophyta	Magnoliopsida	Caryophyllales	Caryophyllaceae	Dianthus	Dianthus superbus	SPECIES	Dianthus superbus L.	RU	Khanty-Mansiy	64.2649	60.8788	18	7	2021
3399297589	https://www.inaturalist.org/observations/98822882	Plantae	Tracheophyta	Magnoliopsida	Caryophyllales	Caryophyllaceae	Dianthus	Dianthus superbus	SPECIES	Dianthus superbus L.	MN	Arhangay	47.4787	101.422	16	8	2016
3399193677	https://www.inaturalist.org/observations/86766805	Plantae	Tracheophyta	Magnoliopsida	Caryophyllales	Caryophyllaceae	Dianthus	Dianthus superbus	SPECIES	Dianthus superbus L.	DE	Rheinland-Pfalz	49.4432	8.2166	12	7	2021
3399169832	https://www.inaturalist.org/observations/93822237	Plantae	Tracheophyta	Magnoliopsida	Caryophyllales	Caryophyllaceae	Dianthus	Dianthus superbus	SPECIES	Dianthus superbus L.	FI	Lapland	65.8855	24.5457	5	9	2021
3398936360	https://www.inaturalist.org/observations/99546478	Plantae	Tracheophyta	Magnoliopsida	Caryophyllales	Caryophyllaceae	Dianthus	Dianthus superbus	SPECIES	Dianthus superbus L.	RU	Irkutsk	52.5212	103.765	5	7	2019
3398931925	https://www.inaturalist.org/observations/99227320	Plantae	Tracheophyta	Magnoliopsida	Caryophyllales	Caryophyllaceae	Dianthus	Dianthus superbus	SPECIES	Dianthus superbus L.	RU	Khakass	54.0697	89.1666	26	7	2021
3398894399	https://www.inaturalist.org/observations/98637932	Plantae	Tracheophyta	Magnoliopsida	Caryophyllales	Caryophyllaceae	Dianthus	Dianthus superbus	SPECIES	Dianthus superbus L.	DE	Bayern	47.6849	11.1229	10	8	2021
3398888442	https://www.inaturalist.org/observations/98686932	Plantae	Tracheophyta	Magnoliopsida	Caryophyllales	Caryophyllaceae	Dianthus	Dianthus superbus	SPECIES	Dianthus superbus L.	TW	Taiwan	24.5	121.088	2	10	2021
3398873957	https://www.inaturalist.org/observations/99173197	Plantae	Tracheophyta	Magnoliopsida	Caryophyllales	Caryophyllaceae	Dianthus	Dianthus superbus	SPECIES	Dianthus superbus L.	RU	Khanty-Mansiy	64.2662	60.881	18	7	2021
3398850486	https://www.inaturalist.org/observations/98718599	Plantae	Tracheophyta	Magnoliopsida	Caryophyllales	Caryophyllaceae	Dianthus	Dianthus superbus	SPECIES	Dianthus superbus L.	RU	Murmansk	67.1053	32.6978	22	7	2021
3398811750	https://www.inaturalist.org/observations/98991823	Plantae	Tracheophyta	Magnoliopsida	Caryophyllales	Caryophyllaceae	Dianthus	Dianthus superbus	SPECIES	Dianthus superbus L.	RU	Khakass	54.3351	89.7276	26	7	2021
3398783465	https://www.inaturalist.org/observations/98754024	Plantae	Tracheophyta	Magnoliopsida	Caryophyllales	Caryophyllaceae	Dianthus	Dianthus superbus	SPECIES	Dianthus superbus L.	TW	Taiwan	24.158	121.286	19	10	2021
3398737822	https://www.inaturalist.org/observations/94693302	Plantae	Tracheophyta	Magnoliopsida	Caryophyllales	Caryophyllaceae	Dianthus	Dianthus superbus	SPECIES	Dianthus superbus L.	DE	Baden-Württemberg	48.8653	9.51018	13	9	2021
3398725488	https://www.inaturalist.org/observations/60357101	Plantae	Tracheophyta	Magnoliopsida	Caryophyllales	Caryophyllaceae	Dianthus	Dianthus superbus	SPECIES	Dianthus superbus L.	DE	Niedersachsen	51.9016	10.4081	21	9	2020
3398711868	https://www.inaturalist.org/observations/96770744	Plantae	Tracheophyta	Magnoliopsida	Caryophyllales	Caryophyllaceae	Dianthus	Dianthus superbus	SPECIES	Dianthus superbus L.	RU	Altay	51.0248	83.0206	16	7	2021
3398633744	https://www.inaturalist.org/observations/92149628	Plantae	Tracheophyta	Magnoliopsida	Caryophyllales	Caryophyllaceae	Dianthus	Dianthus superbus	SPECIES	Dianthus superbus L.	CH	Appenzell Innerrhoden	47.2605	9.39548	12	8	2021
3396806476	urn:uuid:ffb79d07-2ff3-4217-acaf-e2edfe7a0a35	Plantae	Tracheophyta	Magnoliopsida	Caryophyllales	Caryophyllaceae	Dianthus	Dianthus superbus	SPECIES	Dianthus superbus L.	NO	Troms og Finnmark	70.3116	25.5049	13	8	2021
3396772362	urn:uuid:60413291-1970-4891-9ba2-3ea7f45ea3d0	Plantae	Tracheophyta	Magnoliopsida	Caryophyllales	Caryophyllaceae	Dianthus	Dianthus superbus	SPECIES	Dianthus superbus L.	NO	Troms og Finnmark	70.312	25.4986	13	8	2021
3396760318	urn:uuid:10c60b76-f73b-4c17-8daf-1b79a603e737	Plantae	Tracheophyta	Magnoliopsida	Caryophyllales	Caryophyllaceae	Dianthus	Dianthus superbus	SPECIES	Dianthus superbus L.	NO	Troms og Finnmark	70.3114	25.4843	13	8	2021
3396757331	urn:uuid:2bfa870f-cf5f-4bc7-b52e-bff4e9d61b59	Plantae	Tracheophyta	Magnoliopsida	Caryophyllales	Caryophyllaceae	Dianthus	Dianthus superbus	SPECIES	Dianthus superbus L.	NO	Troms og Finnmark	70.3119	25.491	13	8	2021
3396744301	urn:uuid:00c06513-3e78-47eb-b4db-96a98d75a8c1	Plantae	Tracheophyta	Magnoliopsida	Caryophyllales	Caryophyllaceae	Dianthus	Dianthus superbus	SPECIES	Dianthus superbus L.	NO	Troms og Finnmark	70.3119	25.501	13	8	2021
3395419396		Plantae	Tracheophyta	Magnoliopsida	Caryophyllales	Caryophyllaceae	Dianthus	Dianthus superbus	SPECIES	Dianthus superbus L.	DE		50.4605	10.0067	17	10	2021
3395352313		Plantae	Tracheophyta	Magnoliopsida	Caryophyllales	Caryophyllaceae	Dianthus	Dianthus superbus	SPECIES	Dianthus superbus L.	DE				10	7	2020
3395272715	12c4b453-e028-4f3e-87af-acbc9c4dec19	Plantae	Tracheophyta	Magnoliopsida	Caryophyllales	Caryophyllaceae	Dianthus	Dianthus superbus	SPECIES	Dianthus superbus L.	FR
3395272714	1dee9612-50ff-4d74-a4c6-50b74e67d3a2	Plantae	Tracheophyta	Magnoliopsida	Caryophyllales	Caryophyllaceae	Dianthus	Dianthus superbus	SPECIES	Dianthus superbus L.	IT
3395272713	da2889ae-9939-4f04-aa8a-90c956912646	Plantae	Tracheophyta	Magnoliopsida	Caryophyllales	Caryophyllaceae	Dianthus	Dianthus superbus	SPECIES	Dianthus superbus L.
3395272712	8274925a-d9a6-4fdd-86fb-ce3d7350c82c	Plantae	Tracheophyta	Magnoliopsida	Caryophyllales	Caryophyllaceae	Dianthus	Dianthus superbus	SPECIES	Dianthus superbus L.	IT
3395272711	00866ec5-5540-437d-9bf5-22ffedc20e57	Plantae	Tracheophyta	Magnoliopsida	Caryophyllales	Caryophyllaceae	Dianthus	Dianthus superbus	SPECIES	Dianthus superbus L.	CH
3395272686	bb98f528-603e-454a-afa8-c3a7111012aa	Plantae	Tracheophyta	Magnoliopsida	Caryophyllales	Caryophyllaceae	Dianthus	Dianthus superbus	SPECIES	Dianthus superbus L.	CH
3395270685	b09d06d7-ff34-49d1-ade7-ca40a2732b51	Plantae	Tracheophyta	Magnoliopsida	Caryophyllales	Caryophyllaceae	Dianthus	Dianthus superbus	SPECIES	Dianthus superbus L.
3391702948	https://www.inaturalist.org/observations/97903946	Plantae	Tracheophyta	Magnoliopsida	Caryophyllales	Caryophyllaceae	Dianthus	Dianthus superbus	SPECIES	Dianthus superbus L.	AT	Niederösterreich	48.0281	16.2838	11	10	2021
3391694050	https://www.inaturalist.org/observations/97904809	Plantae	Tracheophyta	Magnoliopsida	Caryophyllales	Caryophyllaceae	Dianthus	Dianthus superbus	SPECIES	Dianthus superbus L.	JP	Nagano	35.2863	137.603	13	9	2021
3391675865	https://www.inaturalist.org/observations/97763338	Plantae	Tracheophyta	Magnoliopsida	Caryophyllales	Caryophyllaceae	Dianthus	Dianthus superbus	SPECIES	Dianthus superbus L.	RU	Nizhegorod	55.9445	42.6433	12	7	2021
3391385480	https://www.inaturalist.org/observations/88004532	Plantae	Tracheophyta	Magnoliopsida	Caryophyllales	Caryophyllaceae	Dianthus	Dianthus superbus	SPECIES	Dianthus superbus L.	AT	Salzburg	47.1288	13.6449	21	7	2021
3391341517	https://www.inaturalist.org/observations/94479781	Plantae	Tracheophyta	Magnoliopsida	Caryophyllales	Caryophyllaceae	Dianthus	Dianthus superbus	SPECIES	Dianthus superbus L.	IT	Trentino-Alto Adige	46.5018	11.743	11	9	2021
3391341113	https://www.inaturalist.org/observations/97990544	Plantae	Tracheophyta	Magnoliopsida	Caryophyllales	Caryophyllaceae	Dianthus	Dianthus superbus	SPECIES	Dianthus superbus L.	AT	Niederösterreich	48.3147	15.5358	9	8	2021
3390996301	urn:catalog:TRH:V:96802	Plantae	Tracheophyta	Magnoliopsida	Caryophyllales	Caryophyllaceae	Dianthus	Dianthus superbus	SPECIES	Dianthus superbus L.	NO	Troms og Finnmark			30	8	1903
3390951168	urn:lsid:biocol.org:col:15550:12:38057	Plantae	Tracheophyta	Magnoliopsida	Caryophyllales	Caryophyllaceae	Dianthus	Dianthus superbus	SPECIES	Dianthus superbus L.	RU	Republic of Buryatiya	51.1794	105.086	6	8	2021
3390950941	urn:lsid:biocol.org:col:15550:12:36391	Plantae	Tracheophyta	Magnoliopsida	Caryophyllales	Caryophyllaceae	Dianthus	Dianthus superbus	SPECIES	Dianthus superbus L.	RU	Republic of Buryatiya	51.3404	105.519	23	7	2021
3390949602	urn:lsid:biocol.org:col:15550:12:36680	Plantae	Tracheophyta	Magnoliopsida	Caryophyllales	Caryophyllaceae	Dianthus	Dianthus superbus	SPECIES	Dianthus superbus L.	RU	Republic of Buryatiya	51.1828	105.032	31	7	2021
3390949142	urn:lsid:biocol.org:col:15550:12:37776	Plantae	Tracheophyta	Magnoliopsida	Caryophyllales	Caryophyllaceae	Dianthus	Dianthus superbus	SPECIES	Dianthus superbus L.	RU	Republic of Buryatiya	51.2144	105.083	5	8	2021
3390948402	urn:lsid:biocol.org:col:15550:12:37062	Plantae	Tracheophyta	Magnoliopsida	Caryophyllales	Caryophyllaceae	Dianthus	Dianthus superbus	SPECIES	Dianthus superbus L.	RU	Republic of Buryatiya	51.2007	105.034	4	8	2021
3390948373	urn:lsid:biocol.org:col:15550:12:37948	Plantae	Tracheophyta	Magnoliopsida	Caryophyllales	Caryophyllaceae	Dianthus	Dianthus superbus	SPECIES	Dianthus superbus L.	RU	Republic of Buryatiya	51.1945	105.08	6	8	2021
3390763348	https://w.jacq.org/W0105935	Plantae	Tracheophyta	Magnoliopsida	Caryophyllales	Caryophyllaceae	Dianthus	Dianthus superbus	SPECIES	Dianthus superbus L.	SK				29	7	2017
3390762363	https://w.jacq.org/W0118840	Plantae	Tracheophyta	Magnoliopsida	Caryophyllales	Caryophyllaceae	Dianthus	Dianthus superbus	SPECIES	Dianthus superbus L.	AT		47.9614	16.3358	27	6	2018
3389799746		Plantae	Tracheophyta	Magnoliopsida	Caryophyllales	Caryophyllaceae	Dianthus	Dianthus superbus	SPECIES	Dianthus superbus L.	CH		47.2745	9.40497	1	9	2021
3389784548		Plantae	Tracheophyta	Magnoliopsida	Caryophyllales	Caryophyllaceae	Dianthus	Dianthus superbus	SPECIES	Dianthus superbus L.	IT		46.5194	11.65	24	9	2020
3389782790		Plantae	Tracheophyta	Magnoliopsida	Caryophyllales	Caryophyllaceae	Dianthus	Dianthus superbus	SPECIES	Dianthus superbus L.	DE		51.9017	10.4071	9	9	2020
3389624207		Plantae	Tracheophyta	Magnoliopsida	Caryophyllales	Caryophyllaceae	Dianthus	Dianthus superbus	SPECIES	Dianthus superbus L.	DE		47.4464	11.2543	26	6	2021
3389620724		Plantae	Tracheophyta	Magnoliopsida	Caryophyllales	Caryophyllaceae	Dianthus	Dianthus superbus	SPECIES	Dianthus superbus L.	DE		48.7924	9.31863	5	9	2021
3389578634		Plantae	Tracheophyta	Magnoliopsida	Caryophyllales	Caryophyllaceae	Dianthus	Dianthus superbus	SPECIES	Dianthus superbus L.	IT		46.5113	11.7344	7	9	2021
3389539605		Plantae	Tracheophyta	Magnoliopsida	Caryophyllales	Caryophyllaceae	Dianthus	Dianthus superbus	SPECIES	Dianthus superbus L.	DE		47.4568	11.2382	26	6	2021
3389483095		Plantae	Tracheophyta	Magnoliopsida	Caryophyllales	Caryophyllaceae	Dianthus	Dianthus superbus	SPECIES	Dianthus superbus L.	DE		50.514	10.0661	1	9	2021
3389436075		Plantae	Tracheophyta	Magnoliopsida	Caryophyllales	Caryophyllaceae	Dianthus	Dianthus superbus	SPECIES	Dianthus superbus L.	DE		47.665	11.1368	13	6	2021
3389365390		Plantae	Tracheophyta	Magnoliopsida	Caryophyllales	Caryophyllaceae	Dianthus	Dianthus superbus	SPECIES	Dianthus superbus L.	PL		53.4893	22.7372	27	7	2009
3389364387		Plantae	Tracheophyta	Magnoliopsida	Caryophyllales	Caryophyllaceae	Dianthus	Dianthus superbus	SPECIES	Dianthus superbus L.	FR		48.5026	7.58607	7	7	2020
3389262684		Plantae	Tracheophyta	Magnoliopsida	Caryophyllales	Caryophyllaceae	Dianthus	Dianthus superbus	SPECIES	Dianthus superbus L.	IT		46.5194	11.65	13	7	2020
3389238698		Plantae	Tracheophyta	Magnoliopsida	Caryophyllales	Caryophyllaceae	Dianthus	Dianthus superbus	SPECIES	Dianthus superbus L.	DE		47.4568	11.2382	15	6	2021
3389233943		Plantae	Tracheophyta	Magnoliopsida	Caryophyllales	Caryophyllaceae	Dianthus	Dianthus superbus	SPECIES	Dianthus superbus L.	DE		50.4996	9.93599	25	7	2020
3389210230		Plantae	Tracheophyta	Magnoliopsida	Caryophyllales	Caryophyllaceae	Dianthus	Dianthus superbus	SPECIES	Dianthus superbus L.	FR		48.6818	6.83075	23	7	2020
3389184894		Plantae	Tracheophyta	Magnoliopsida	Caryophyllales	Caryophyllaceae	Dianthus	Dianthus superbus	SPECIES	Dianthus superbus L.	DE		48.7924	9.31863	25	9	2021
3389148559		Plantae	Tracheophyta	Magnoliopsida	Caryophyllales	Caryophyllaceae	Dianthus	Dianthus superbus	SPECIES	Dianthus superbus L.	IT		46.5194	11.65	10	7	2020
3389085323		Plantae	Tracheophyta	Magnoliopsida	Caryophyllales	Caryophyllaceae	Dianthus	Dianthus superbus	SPECIES	Dianthus superbus L.	AT		47.3837	11.2796	27	7	2020
3389070938		Plantae	Tracheophyta	Magnoliopsida	Caryophyllales	Caryophyllaceae	Dianthus	Dianthus superbus	SPECIES	Dianthus superbus L.	DE		49.9088	8.73012	22	7	2020
3389020296		Plantae	Tracheophyta	Magnoliopsida	Caryophyllales	Caryophyllaceae	Dianthus	Dianthus superbus	SPECIES	Dianthus superbus L.	AT		47.2231	9.56268	30	8	2021
3389016217		Plantae	Tracheophyta	Magnoliopsida	Caryophyllales	Caryophyllaceae	Dianthus	Dianthus superbus	SPECIES	Dianthus superbus L.	DE		47.569	11.2968	26	7	2020
3388856925		Plantae	Tracheophyta	Magnoliopsida	Caryophyllales	Caryophyllaceae	Dianthus	Dianthus superbus	SPECIES	Dianthus superbus L.	DE		53.6409	10.8748	6	8	2020
3388851925		Plantae	Tracheophyta	Magnoliopsida	Caryophyllales	Caryophyllaceae	Dianthus	Dianthus superbus	SPECIES	Dianthus superbus L.	DE		51.9467	10.5109	6	8	2021
3388741427		Plantae	Tracheophyta	Magnoliopsida	Caryophyllales	Caryophyllaceae	Dianthus	Dianthus superbus	SPECIES	Dianthus superbus L.	DE		49.0251	8.86451	20	7	2020
3388724322		Plantae	Tracheophyta	Magnoliopsida	Caryophyllales	Caryophyllaceae	Dianthus	Dianthus superbus	SPECIES	Dianthus superbus L.	DE		48.9721	9.02961	1	8	2021
3388716151		Plantae	Tracheophyta	Magnoliopsida	Caryophyllales	Caryophyllaceae	Dianthus	Dianthus superbus	SPECIES	Dianthus superbus L.	DE		51.2527	6.76105	12	7	2020
3388654282		Plantae	Tracheophyta	Magnoliopsida	Caryophyllales	Caryophyllaceae	Dianthus	Dianthus superbus	SPECIES	Dianthus superbus L.	DE		49.102	9.03205	17	8	2021
3388617314		Plantae	Tracheophyta	Magnoliopsida	Caryophyllales	Caryophyllaceae	Dianthus	Dianthus superbus	SPECIES	Dianthus superbus L.	IT		46.5194	11.65	9	7	2020
3388576459		Plantae	Tracheophyta	Magnoliopsida	Caryophyllales	Caryophyllaceae	Dianthus	Dianthus superbus	SPECIES	Dianthus superbus L.	AT		47.3837	11.2796	19	7	2021
3388574924		Plantae	Tracheophyta	Magnoliopsida	Caryophyllales	Caryophyllaceae	Dianthus	Dianthus superbus	SPECIES	Dianthus superbus L.	DE		48.9039	9.44275	12	8	2021
3388521842		Plantae	Tracheophyta	Magnoliopsida	Caryophyllales	Caryophyllaceae	Dianthus	Dianthus superbus	SPECIES	Dianthus superbus L.	DE		47.4353	11.2123	6	7	2021
3388463645		Plantae	Tracheophyta	Magnoliopsida	Caryophyllales	Caryophyllaceae	Dianthus	Dianthus superbus	SPECIES	Dianthus superbus L.	DE		48.9721	9.02961	25	7	2021
3388424511		Plantae	Tracheophyta	Magnoliopsida	Caryophyllales	Caryophyllaceae	Dianthus	Dianthus superbus	SPECIES	Dianthus superbus L.	DE		51.4429	7.26819	2	8	2014
3388407190		Plantae	Tracheophyta	Magnoliopsida	Caryophyllales	Caryophyllaceae	Dianthus	Dianthus superbus	SPECIES	Dianthus superbus L.	DE		51.9954	10.411	19	9	2020
3388394562		Plantae	Tracheophyta	Magnoliopsida	Caryophyllales	Caryophyllaceae	Dianthus	Dianthus superbus	SPECIES	Dianthus superbus L.	DE		47.6496	11.1825	27	6	2021
3388373563		Plantae	Tracheophyta	Magnoliopsida	Caryophyllales	Caryophyllaceae	Dianthus	Dianthus superbus	SPECIES	Dianthus superbus L.	IT		46.6906	11.1807	10	9	2021
3388334777		Plantae	Tracheophyta	Magnoliopsida	Caryophyllales	Caryophyllaceae	Dianthus	Dianthus superbus	SPECIES	Dianthus superbus L.	DE		50.5251	10.069	4	8	2021
3388271382		Plantae	Tracheophyta	Magnoliopsida	Caryophyllales	Caryophyllaceae	Dianthus	Dianthus superbus	SPECIES	Dianthus superbus L.	DE		47.8736	10.0474	1	6	2020
3388137447		Plantae	Tracheophyta	Magnoliopsida	Caryophyllales	Caryophyllaceae	Dianthus	Dianthus superbus	SPECIES	Dianthus superbus L.	DE		47.5561	10.9288	18	6	2021
3388136675		Plantae	Tracheophyta	Magnoliopsida	Caryophyllales	Caryophyllaceae	Dianthus	Dianthus superbus	SPECIES	Dianthus superbus L.	DE		48.2065	11.4129	15	6	2021
3388123821		Plantae	Tracheophyta	Magnoliopsida	Caryophyllales	Caryophyllaceae	Dianthus	Dianthus superbus	SPECIES	Dianthus superbus L.	DE		49.2765	8.67877	11	7	2020
3388104198		Plantae	Tracheophyta	Magnoliopsida	Caryophyllales	Caryophyllaceae	Dianthus	Dianthus superbus	SPECIES	Dianthus superbus L.	DE		49.0251	8.86451	20	7	2020
3388039415		Plantae	Tracheophyta	Magnoliopsida	Caryophyllales	Caryophyllaceae	Dianthus	Dianthus superbus	SPECIES	Dianthus superbus L.	DE		51.2138	9.858	21	8	2021
3388024008		Plantae	Tracheophyta	Magnoliopsida	Caryophyllales	Caryophyllaceae	Dianthus	Dianthus superbus	SPECIES	Dianthus superbus L.	DE		48.9494	9.43859	8	9	2021
3388012232		Plantae	Tracheophyta	Magnoliopsida	Caryophyllales	Caryophyllaceae	Dianthus	Dianthus superbus	SPECIES	Dianthus superbus L.	DE		47.6444	11.0671	16	6	2021
3387948909		Plantae	Tracheophyta	Magnoliopsida	Caryophyllales	Caryophyllaceae	Dianthus	Dianthus superbus	SPECIES	Dianthus superbus L.	DE		51.9954	10.411	21	8	2021
3387906000		Plantae	Tracheophyta	Magnoliopsida	Caryophyllales	Caryophyllaceae	Dianthus	Dianthus superbus	SPECIES	Dianthus superbus L.	DE		48.3728	11.4069	23	9	2013
3387897589		Plantae	Tracheophyta	Magnoliopsida	Caryophyllales	Caryophyllaceae	Dianthus	Dianthus superbus	SPECIES	Dianthus superbus L.	DE		47.4072	11.2558	8	7	2021
3387850840		Plantae	Tracheophyta	Magnoliopsida	Caryophyllales	Caryophyllaceae	Dianthus	Dianthus superbus	SPECIES	Dianthus superbus L.	DE		52.36	9.70244	4	8	2020
3387847749		Plantae	Tracheophyta	Magnoliopsida	Caryophyllales	Caryophyllaceae	Dianthus	Dianthus superbus	SPECIES	Dianthus superbus L.	DE		51.9084	10.3973	4	9	2021
3387761391		Plantae	Tracheophyta	Magnoliopsida	Caryophyllales	Caryophyllaceae	Dianthus	Dianthus superbus	SPECIES	Dianthus superbus L.	DE		47.5659	11.2911	28	7	2020
3387750767		Plantae	Tracheophyta	Magnoliopsida	Caryophyllales	Caryophyllaceae	Dianthus	Dianthus superbus	SPECIES	Dianthus superbus L.	DE		49.4523	8.49936	14	7	2020
3387730998		Plantae	Tracheophyta	Magnoliopsida	Caryophyllales	Caryophyllaceae	Dianthus	Dianthus superbus	SPECIES	Dianthus superbus L.	DE		47.5747	13.0231	29	9	2019
3387727385		Plantae	Tracheophyta	Magnoliopsida	Caryophyllales	Caryophyllaceae	Dianthus	Dianthus superbus	SPECIES	Dianthus superbus L.	FR		47.2395	6.5522	29	7	2021
3387676208		Plantae	Tracheophyta	Magnoliopsida	Caryophyllales	Caryophyllaceae	Dianthus	Dianthus superbus	SPECIES	Dianthus superbus L.	DE		47.7473	10.4459	5	7	2020
3387651069		Plantae	Tracheophyta	Magnoliopsida	Caryophyllales	Caryophyllaceae	Dianthus	Dianthus superbus	SPECIES	Dianthus superbus L.	AT		47.3837	11.2796	10	8	2020
3387648780		Plantae	Tracheophyta	Magnoliopsida	Caryophyllales	Caryophyllaceae	Dianthus	Dianthus superbus	SPECIES	Dianthus superbus L.	DE		51.9084	10.3973	31	7	2020
3386323235	http://id.snsb.info/bfl/collection_bayernflora/8344062/30884686	Plantae	Tracheophyta	Magnoliopsida	Caryophyllales	Caryophyllaceae	Dianthus	Dianthus superbus	SPECIES	Dianthus superbus L.	DE		48.19	11.39			2010
3386323222	http://id.snsb.info/bfl/collection_bayernflora/8344031/30883816	Plantae	Tracheophyta	Magnoliopsida	Caryophyllales	Caryophyllaceae	Dianthus	Dianthus superbus	SPECIES	Dianthus superbus L.	DE		48.16	11.37			2017
3386322986	http://id.snsb.info/bfl/collection_bayernflora/8340351/30869239	Plantae	Tracheophyta	Magnoliopsida	Caryophyllales	Caryophyllaceae	Dianthus	Dianthus superbus	SPECIES	Dianthus superbus L.	DE		48.01	11.37			1985
3386322985	http://id.snsb.info/bfl/collection_bayernflora/8340326/30869189	Plantae	Tracheophyta	Magnoliopsida	Caryophyllales	Caryophyllaceae	Dianthus	Dianthus superbus	SPECIES	Dianthus superbus L.	DE		48.02	11.38			1990
3386322549	http://id.snsb.info/bfl/collection_bayernflora/8333335/30835216	Plantae	Tracheophyta	Magnoliopsida	Caryophyllales	Caryophyllaceae	Dianthus	Dianthus superbus	SPECIES	Dianthus superbus L.	DE		50.17	9.97			1976
3386322124	http://id.snsb.info/bfl/collection_bayernflora/8343969/30882901	Plantae	Tracheophyta	Magnoliopsida	Caryophyllales	Caryophyllaceae	Dianthus	Dianthus superbus	SPECIES	Dianthus superbus L.	DE		48.2	11.4			2011
3386321980	http://id.snsb.info/bfl/collection_bayernflora/8341197/30872811	Plantae	Tracheophyta	Magnoliopsida	Caryophyllales	Caryophyllaceae	Dianthus	Dianthus superbus	SPECIES	Dianthus superbus L.	DE		47.72	10.83			1983
3386321568	http://id.snsb.info/bfl/collection_bayernflora/8334483/30839214	Plantae	Tracheophyta	Magnoliopsida	Caryophyllales	Caryophyllaceae	Dianthus	Dianthus superbus	SPECIES	Dianthus superbus L.	DE		49.84	10.88			1990
3386320372	http://id.snsb.info/bfl/collection_bayernflora/8308683/30752753/201522	Plantae	Tracheophyta	Magnoliopsida	Caryophyllales	Caryophyllaceae	Dianthus	Dianthus superbus	SPECIES	Dianthus superbus L.	DE		48.95	10.66	17	6	1985
3386320007	http://id.snsb.info/bfl/collection_bayernflora/8342797/30879719	Plantae	Tracheophyta	Magnoliopsida	Caryophyllales	Caryophyllaceae	Dianthus	Dianthus superbus	SPECIES	Dianthus superbus L.	DE		50.25	10.34			2003
3386319690	http://id.snsb.info/bfl/collection_bayernflora/8337405/30854323	Plantae	Tracheophyta	Magnoliopsida	Caryophyllales	Caryophyllaceae	Dianthus	Dianthus superbus	SPECIES	Dianthus superbus L.	DE		48.94	12.61			2001
3386319578	http://id.snsb.info/bfl/collection_bayernflora/8335960/30846636	Plantae	Tracheophyta	Magnoliopsida	Caryophyllales	Caryophyllaceae	Dianthus	Dianthus superbus	SPECIES	Dianthus superbus L.	DE		49.46	10.45			1983
3386318655	http://id.snsb.info/bfl/collection_bayernflora/8335934/30846643	Plantae	Tracheophyta	Magnoliopsida	Caryophyllales	Caryophyllaceae	Dianthus	Dianthus superbus	SPECIES	Dianthus superbus L.	DE		49.46	10.45			1983
3386318521	http://id.snsb.info/bfl/collection_bayernflora/8333864/30837058	Plantae	Tracheophyta	Magnoliopsida	Caryophyllales	Caryophyllaceae	Dianthus	Dianthus superbus	SPECIES	Dianthus superbus L.	DE		50.07	10.59			1985
3386318499	http://id.snsb.info/bfl/collection_bayernflora/8333449/30835725	Plantae	Tracheophyta	Magnoliopsida	Caryophyllales	Caryophyllaceae	Dianthus	Dianthus superbus	SPECIES	Dianthus superbus L.	DE		50.18	10.6			1979
3386318459	http://id.snsb.info/bfl/collection_bayernflora/8332988/30833797	Plantae	Tracheophyta	Magnoliopsida	Caryophyllales	Caryophyllaceae	Dianthus	Dianthus superbus	SPECIES	Dianthus superbus L.	DE		50.23	10.03			1982
3386318436	http://id.snsb.info/bfl/collection_bayernflora/8332652/30831755	Plantae	Tracheophyta	Magnoliopsida	Caryophyllales	Caryophyllaceae	Dianthus	Dianthus superbus	SPECIES	Dianthus superbus L.	DE		50.36	10.72			1981
3386318160	http://id.snsb.info/bfl/collection_bayernflora/8342592/30878661	Plantae	Tracheophyta	Magnoliopsida	Caryophyllales	Caryophyllaceae	Dianthus	Dianthus superbus	SPECIES	Dianthus superbus L.	DE		50.45	9.99			1999
3386317952	http://id.snsb.info/bfl/collection_bayernflora/8338856/30863973	Plantae	Tracheophyta	Magnoliopsida	Caryophyllales	Caryophyllaceae	Dianthus	Dianthus superbus	SPECIES	Dianthus superbus L.	DE		48.03	10.58			1965
3386317620	http://id.snsb.info/bfl/collection_bayernflora/8334019/30837562	Plantae	Tracheophyta	Magnoliopsida	Caryophyllales	Caryophyllaceae	Dianthus	Dianthus superbus	SPECIES	Dianthus superbus L.	DE		50.03	12.15			1994
3386317597	http://id.snsb.info/bfl/collection_bayernflora/8333435/30835707	Plantae	Tracheophyta	Magnoliopsida	Caryophyllales	Caryophyllaceae	Dianthus	Dianthus superbus	SPECIES	Dianthus superbus L.	DE		50.16	10.52			1979
3386317508	http://id.snsb.info/bfl/collection_bayernflora/8332357/30830757	Plantae	Tracheophyta	Magnoliopsida	Caryophyllales	Caryophyllaceae	Dianthus	Dianthus superbus	SPECIES	Dianthus superbus L.	DE		48.11	11.14			1986
3386313226	http://id.snsb.info/bfl/collection_bayernflora/8344047/30884709	Plantae	Tracheophyta	Magnoliopsida	Caryophyllales	Caryophyllaceae	Dianthus	Dianthus superbus	SPECIES	Dianthus superbus L.	DE		48.19	11.39			2014
3386311152	http://id.snsb.info/bfl/collection_bayernflora/8344004/30883620	Plantae	Tracheophyta	Magnoliopsida	Caryophyllales	Caryophyllaceae	Dianthus	Dianthus superbus	SPECIES	Dianthus superbus L.	DE		48.16	11.36			2017
3386311005	http://id.snsb.info/bfl/collection_bayernflora/8341387/30873839	Plantae	Tracheophyta	Magnoliopsida	Caryophyllales	Caryophyllaceae	Dianthus	Dianthus superbus	SPECIES	Dianthus superbus L.	DE		47.6	10.58			1975
3386310973	http://id.snsb.info/bfl/collection_bayernflora/8340862/30871469	Plantae	Tracheophyta	Magnoliopsida	Caryophyllales	Caryophyllaceae	Dianthus	Dianthus superbus	SPECIES	Dianthus superbus L.	DE		47.84	10.26			1983
3386310410	http://id.snsb.info/bfl/collection_bayernflora/8331451/30825671	Plantae	Tracheophyta	Magnoliopsida	Caryophyllales	Caryophyllaceae	Dianthus	Dianthus superbus	SPECIES	Dianthus superbus L.	DE		48.68	12.59			2013
3386310304	http://id.snsb.info/bfl/collection_bayernflora/8329736/30817716	Plantae	Tracheophyta	Magnoliopsida	Caryophyllales	Caryophyllaceae	Dianthus	Dianthus superbus	SPECIES	Dianthus superbus L.	DE		48.8	12.95		3	1985
3386306538	http://id.snsb.info/bfl/collection_bayernflora/8349802/30897211	Plantae	Tracheophyta	Magnoliopsida	Caryophyllales	Caryophyllaceae	Dianthus	Dianthus superbus	SPECIES	Dianthus superbus L.	DE		47.71	10.85			2016
3386306337	http://id.snsb.info/bfl/collection_bayernflora/8344006/30883970	Plantae	Tracheophyta	Magnoliopsida	Caryophyllales	Caryophyllaceae	Dianthus	Dianthus superbus	SPECIES	Dianthus superbus L.	DE		48.16	11.37			2014
3386305071	http://id.snsb.info/bfl/collection_bayernflora/8325059/30803724	Plantae	Tracheophyta	Magnoliopsida	Caryophyllales	Caryophyllaceae	Dianthus	Dianthus superbus	SPECIES	Dianthus superbus L.	DE		48.09	10.37	28	6	2016
3386304955	http://id.snsb.info/bfl/collection_bayernflora/8322380/30795395	Plantae	Tracheophyta	Magnoliopsida	Caryophyllales	Caryophyllaceae	Dianthus	Dianthus superbus	SPECIES	Dianthus superbus L.	DE		48.35	10.76	26	5	2014
3386304709	http://id.snsb.info/bfl/collection_bayernflora/8316793/30777165	Plantae	Tracheophyta	Magnoliopsida	Caryophyllales	Caryophyllaceae	Dianthus	Dianthus superbus	SPECIES	Dianthus superbus L.	DE		47.8	10.55	9	9	1989
3386303070	http://id.snsb.info/bfl/collection_bayernflora/8344008/30883966	Plantae	Tracheophyta	Magnoliopsida	Caryophyllales	Caryophyllaceae	Dianthus	Dianthus superbus	SPECIES	Dianthus superbus L.	DE		48.16	11.37			2011
3386303069	http://id.snsb.info/bfl/collection_bayernflora/8344005/30883619	Plantae	Tracheophyta	Magnoliopsida	Caryophyllales	Caryophyllaceae	Dianthus	Dianthus superbus	SPECIES	Dianthus superbus L.	DE		48.16	11.36			2016
3386301358	http://id.snsb.info/bfl/collection_bayernflora/8352818/30902701	Plantae	Tracheophyta	Magnoliopsida	Caryophyllales	Caryophyllaceae	Dianthus	Dianthus superbus	SPECIES	Dianthus superbus L.	DE		47.63	10.65			2017
3386300657	http://id.snsb.info/bfl/collection_bayernflora/8318229/30781769	Plantae	Tracheophyta	Magnoliopsida	Caryophyllales	Caryophyllaceae	Dianthus	Dianthus superbus	SPECIES	Dianthus superbus L.	DE		47.93	10.55			1974
3386300381	http://id.snsb.info/bfl/collection_bayernflora/8311568/30761656	Plantae	Tracheophyta	Magnoliopsida	Caryophyllales	Caryophyllaceae	Dianthus	Dianthus superbus	SPECIES	Dianthus superbus L.	DE		47.8	12.5	19	5	1984
3386299212	http://id.snsb.info/bfl/collection_bayernflora/8329255/30816355	Plantae	Tracheophyta	Magnoliopsida	Caryophyllales	Caryophyllaceae	Dianthus	Dianthus superbus	SPECIES	Dianthus superbus L.	DE		47.86	11.81	31	5	2012
3386298660	http://id.snsb.info/bfl/collection_bayernflora/8316269/30775705	Plantae	Tracheophyta	Magnoliopsida	Caryophyllales	Caryophyllaceae	Dianthus	Dianthus superbus	SPECIES	Dianthus superbus L.	DE		49.28	10.52	20	7	1990
3386298588	http://id.snsb.info/bfl/collection_bayernflora/8314085/30769988	Plantae	Tracheophyta	Magnoliopsida	Caryophyllales	Caryophyllaceae	Dianthus	Dianthus superbus	SPECIES	Dianthus superbus L.	DE		48.23	10.16	2	7	1995
3386297905	http://id.snsb.info/bfl/collection_bayernflora/8319955/30787562	Plantae	Tracheophyta	Magnoliopsida	Caryophyllales	Caryophyllaceae	Dianthus	Dianthus superbus	SPECIES	Dianthus superbus L.	DE		48.08	10.33	23	6	2016
3386297524	http://id.snsb.info/bfl/collection_bayernflora/8311226/30760382	Plantae	Tracheophyta	Magnoliopsida	Caryophyllales	Caryophyllaceae	Dianthus	Dianthus superbus	SPECIES	Dianthus superbus L.	DE		49.73	10.29	18	9	2006
3386297136	http://id.snsb.info/bfl/collection_bayernflora/8344088/30885105	Plantae	Tracheophyta	Magnoliopsida	Caryophyllales	Caryophyllaceae	Dianthus	Dianthus superbus	SPECIES	Dianthus superbus L.	DE		48.2	11.5			2013
3386297034	http://id.snsb.info/bfl/collection_bayernflora/8342313/30877563	Plantae	Tracheophyta	Magnoliopsida	Caryophyllales	Caryophyllaceae	Dianthus	Dianthus superbus	SPECIES	Dianthus superbus L.	DE		50.45	10			1999
3386295954	http://id.snsb.info/bfl/collection_bayernflora/8344026/30884018	Plantae	Tracheophyta	Magnoliopsida	Caryophyllales	Caryophyllaceae	Dianthus	Dianthus superbus	SPECIES	Dianthus superbus L.	DE		48.16	11.37			2009
3386295951	http://id.snsb.info/bfl/collection_bayernflora/8344007/30884024	Plantae	Tracheophyta	Magnoliopsida	Caryophyllales	Caryophyllaceae	Dianthus	Dianthus superbus	SPECIES	Dianthus superbus L.	DE		48.16	11.37			2012
3386295764	http://id.snsb.info/bfl/collection_bayernflora/8340881/30871523	Plantae	Tracheophyta	Magnoliopsida	Caryophyllales	Caryophyllaceae	Dianthus	Dianthus superbus	SPECIES	Dianthus superbus L.	DE		47.87	10.16	16	6	1985
3386294804	http://id.snsb.info/bfl/collection_bayernflora/8322711/30796538	Plantae	Tracheophyta	Magnoliopsida	Caryophyllales	Caryophyllaceae	Dianthus	Dianthus superbus	SPECIES	Dianthus superbus L.	DE		48.01	10.47	26	6	2017
3386294507	http://id.snsb.info/bfl/collection_bayernflora/8315577/30774190	Plantae	Tracheophyta	Magnoliopsida	Caryophyllales	Caryophyllaceae	Dianthus	Dianthus superbus	SPECIES	Dianthus superbus L.	DE		47.86	10.69			1993
3386294428	http://id.snsb.info/bfl/collection_bayernflora/8313656/30768700	Plantae	Tracheophyta	Magnoliopsida	Caryophyllales	Caryophyllaceae	Dianthus	Dianthus superbus	SPECIES	Dianthus superbus L.	DE		48.24	10.69		7	1966
3386292903	http://id.snsb.info/bfl/collection_bayernflora/8340010/30867798	Plantae	Tracheophyta	Magnoliopsida	Caryophyllales	Caryophyllaceae	Dianthus	Dianthus superbus	SPECIES	Dianthus superbus L.	DE		48.11	10.97			1990
3386292619	http://id.snsb.info/bfl/collection_bayernflora/8335302/30843446	Plantae	Tracheophyta	Magnoliopsida	Caryophyllales	Caryophyllaceae	Dianthus	Dianthus superbus	SPECIES	Dianthus superbus L.	DE		49.61	10.31			1983
3386292541	http://id.snsb.info/bfl/collection_bayernflora/8334201/30838142	Plantae	Tracheophyta	Magnoliopsida	Caryophyllales	Caryophyllaceae	Dianthus	Dianthus superbus	SPECIES	Dianthus superbus L.	DE		49.98	10.62			1985
3386292155	http://id.snsb.info/bfl/collection_bayernflora/8325292/30804605	Plantae	Tracheophyta	Magnoliopsida	Caryophyllales	Caryophyllaceae	Dianthus	Dianthus superbus	SPECIES	Dianthus superbus L.	DE		48.08	10.33	28	6	2016
3386291702	http://id.snsb.info/bfl/collection_bayernflora/8314676/30771567	Plantae	Tracheophyta	Magnoliopsida	Caryophyllales	Caryophyllaceae	Dianthus	Dianthus superbus	SPECIES	Dianthus superbus L.	DE		48.12	10.51	20	6	2016
3386291298	http://id.snsb.info/bfl/collection_bayernflora/8343904/30882772	Plantae	Tracheophyta	Magnoliopsida	Caryophyllales	Caryophyllaceae	Dianthus	Dianthus superbus	SPECIES	Dianthus superbus L.	DE		49.88	10.84			1998
3386291105	http://id.snsb.info/bfl/collection_bayernflora/8340217/30868570	Plantae	Tracheophyta	Magnoliopsida	Caryophyllales	Caryophyllaceae	Dianthus	Dianthus superbus	SPECIES	Dianthus superbus L.	DE		48.08	10.53			2001
3386291014	http://id.snsb.info/bfl/collection_bayernflora/8338351/30861618	Plantae	Tracheophyta	Magnoliopsida	Caryophyllales	Caryophyllaceae	Dianthus	Dianthus superbus	SPECIES	Dianthus superbus L.	DE		48.63	10.45			1966
3386291008	http://id.snsb.info/bfl/collection_bayernflora/8338261/30861166	Plantae	Tracheophyta	Magnoliopsida	Caryophyllales	Caryophyllaceae	Dianthus	Dianthus superbus	SPECIES	Dianthus superbus L.	DE		48.7	12.72			1992
3386290899	http://id.snsb.info/bfl/collection_bayernflora/8336653/30850309	Plantae	Tracheophyta	Magnoliopsida	Caryophyllales	Caryophyllaceae	Dianthus	Dianthus superbus	SPECIES	Dianthus superbus L.	DE		49.02	10.51			1982
3386290835	http://id.snsb.info/bfl/collection_bayernflora/8335968/30846740	Plantae	Tracheophyta	Magnoliopsida	Caryophyllales	Caryophyllaceae	Dianthus	Dianthus superbus	SPECIES	Dianthus superbus L.	DE		49.47	10.48			1983
3386289736	http://id.snsb.info/bfl/collection_bayernflora/8316564/30776535	Plantae	Tracheophyta	Magnoliopsida	Caryophyllales	Caryophyllaceae	Dianthus	Dianthus superbus	SPECIES	Dianthus superbus L.	DE		49.6	10.34	22	6	1989
3386289618	http://id.snsb.info/bfl/collection_bayernflora/8313393/30767600	Plantae	Tracheophyta	Magnoliopsida	Caryophyllales	Caryophyllaceae	Dianthus	Dianthus superbus	SPECIES	Dianthus superbus L.	DE		47.56	11.45		7	1993
3386289223	http://id.snsb.info/bfl/collection_bayernflora/8348716/30894807	Plantae	Tracheophyta	Magnoliopsida	Caryophyllales	Caryophyllaceae	Dianthus	Dianthus superbus	SPECIES	Dianthus superbus L.	DE		48.68	12.59			2006
3386289043	http://id.snsb.info/bfl/collection_bayernflora/8343971/30882930	Plantae	Tracheophyta	Magnoliopsida	Caryophyllales	Caryophyllaceae	Dianthus	Dianthus superbus	SPECIES	Dianthus superbus L.	DE		48.2	11.4			2014
3386288148	http://id.snsb.info/bfl/collection_bayernflora/8303444/30737080	Plantae	Tracheophyta	Magnoliopsida	Caryophyllales	Caryophyllaceae	Dianthus	Dianthus superbus	SPECIES	Dianthus superbus L.	DE		48.18	11.69			2008
3386288147	http://id.snsb.info/bfl/collection_bayernflora/8303441/30737045	Plantae	Tracheophyta	Magnoliopsida	Caryophyllales	Caryophyllaceae	Dianthus	Dianthus superbus	SPECIES	Dianthus superbus L.	DE		48.17	11.69			2012
3386287041	http://id.snsb.info/bfl/collection_bayernflora/8344236/30885987	Plantae	Tracheophyta	Magnoliopsida	Caryophyllales	Caryophyllaceae	Dianthus	Dianthus superbus	SPECIES	Dianthus superbus L.	DE		50.27	10.34			1995
3386287012	http://id.snsb.info/bfl/collection_bayernflora/8344030/30883815	Plantae	Tracheophyta	Magnoliopsida	Caryophyllales	Caryophyllaceae	Dianthus	Dianthus superbus	SPECIES	Dianthus superbus L.	DE		48.16	11.37			2016
3386285623	http://id.snsb.info/bfl/collection_bayernflora/8332126/30828980	Plantae	Tracheophyta	Magnoliopsida	Caryophyllales	Caryophyllaceae	Dianthus	Dianthus superbus	SPECIES	Dianthus superbus L.	DE		48.16	11.1	2	7	1982
3386285143	http://id.snsb.info/bfl/collection_bayernflora/8303435/30737182	Plantae	Tracheophyta	Magnoliopsida	Caryophyllales	Caryophyllaceae	Dianthus	Dianthus superbus	SPECIES	Dianthus superbus L.	DE		48.18	11.69			2012
3386284479	http://id.snsb.info/bfl/collection_bayernflora/8287642/30687954	Plantae	Tracheophyta	Magnoliopsida	Caryophyllales	Caryophyllaceae	Dianthus	Dianthus superbus	SPECIES	Dianthus superbus L.	DE		49.62	10.46	7	8	1987
3386284433	http://id.snsb.info/bfl/collection_bayernflora/8286260/30684679	Plantae	Tracheophyta	Magnoliopsida	Caryophyllales	Caryophyllaceae	Dianthus	Dianthus superbus	SPECIES	Dianthus superbus L.	DE		49.61	10.41	13	7	1986
3386283197	http://id.snsb.info/bfl/collection_bayernflora/8329377/30816823	Plantae	Tracheophyta	Magnoliopsida	Caryophyllales	Caryophyllaceae	Dianthus	Dianthus superbus	SPECIES	Dianthus superbus L.	DE		48.59	10.64	31	7	2009
3386282777	http://id.snsb.info/bfl/collection_bayernflora/8319560/30786457	Plantae	Tracheophyta	Magnoliopsida	Caryophyllales	Caryophyllaceae	Dianthus	Dianthus superbus	SPECIES	Dianthus superbus L.	DE		47.86	10.21	24	6	2016
3386282713	http://id.snsb.info/bfl/collection_bayernflora/8318232/30781776	Plantae	Tracheophyta	Magnoliopsida	Caryophyllales	Caryophyllaceae	Dianthus	Dianthus superbus	SPECIES	Dianthus superbus L.	DE		47.82	10.46	24	6	1998
3386282409	http://id.snsb.info/bfl/collection_bayernflora/8310525/30758393	Plantae	Tracheophyta	Magnoliopsida	Caryophyllales	Caryophyllaceae	Dianthus	Dianthus superbus	SPECIES	Dianthus superbus L.	DE		47.65	10.63	18	7	1990
3386281760	http://id.snsb.info/bfl/collection_bayernflora/8338241/30860962	Plantae	Tracheophyta	Magnoliopsida	Caryophyllales	Caryophyllaceae	Dianthus	Dianthus superbus	SPECIES	Dianthus superbus L.	DE		48.72	12.79			1992
3386280138	http://id.snsb.info/bfl/collection_bayernflora/8344442/30886546	Plantae	Tracheophyta	Magnoliopsida	Caryophyllales	Caryophyllaceae	Dianthus	Dianthus superbus	SPECIES	Dianthus superbus L.	DE		48.83	12.92			2008
3386279655	http://id.snsb.info/bfl/collection_bayernflora/8335959/30846617	Plantae	Tracheophyta	Magnoliopsida	Caryophyllales	Caryophyllaceae	Dianthus	Dianthus superbus	SPECIES	Dianthus superbus L.	DE		49.43	10.35			1983
3386279634	http://id.snsb.info/bfl/collection_bayernflora/8335637/30845190	Plantae	Tracheophyta	Magnoliopsida	Caryophyllales	Caryophyllaceae	Dianthus	Dianthus superbus	SPECIES	Dianthus superbus L.	DE		49.58	10.31			1983
3386279075	http://id.snsb.info/bfl/collection_bayernflora/8325026/30803610	Plantae	Tracheophyta	Magnoliopsida	Caryophyllales	Caryophyllaceae	Dianthus	Dianthus superbus	SPECIES	Dianthus superbus L.	DE		48.09	10.33	28	6	2016
3386278882	http://id.snsb.info/bfl/collection_bayernflora/8320540/30789444	Plantae	Tracheophyta	Magnoliopsida	Caryophyllales	Caryophyllaceae	Dianthus	Dianthus superbus	SPECIES	Dianthus superbus L.	DE		48.24	11.38	25	5	1997
3386278798	http://id.snsb.info/bfl/collection_bayernflora/8318761/30783462	Plantae	Tracheophyta	Magnoliopsida	Caryophyllales	Caryophyllaceae	Dianthus	Dianthus superbus	SPECIES	Dianthus superbus L.	DE		47.96	10.49	7	7	2013
3386278383	http://id.snsb.info/bfl/collection_bayernflora/8309164/30754186	Plantae	Tracheophyta	Magnoliopsida	Caryophyllales	Caryophyllaceae	Dianthus	Dianthus superbus	SPECIES	Dianthus superbus L.	DE		47.6	10.58	17	7	2017
3386278298	http://id.snsb.info/bfl/collection_bayernflora/8306018/30744893	Plantae	Tracheophyta	Magnoliopsida	Caryophyllales	Caryophyllaceae	Dianthus	Dianthus superbus	SPECIES	Dianthus superbus L.	DE		48.87	12.77	15	7	2007
3386278171	http://id.snsb.info/bfl/collection_bayernflora/8303433/30737103	Plantae	Tracheophyta	Magnoliopsida	Caryophyllales	Caryophyllaceae	Dianthus	Dianthus superbus	SPECIES	Dianthus superbus L.	DE		48.18	11.69			2010
3386276805	http://id.snsb.info/bfl/collection_bayernflora/8322560/30796008	Plantae	Tracheophyta	Magnoliopsida	Caryophyllales	Caryophyllaceae	Dianthus	Dianthus superbus	SPECIES	Dianthus superbus L.	DE		48.24	11.74	14	6	2015
3386276684	http://id.snsb.info/bfl/collection_bayernflora/8319804/30787094	Plantae	Tracheophyta	Magnoliopsida	Caryophyllales	Caryophyllaceae	Dianthus	Dianthus superbus	SPECIES	Dianthus superbus L.	DE		48.01	10.47	24	7	2013
3386276628	http://id.snsb.info/bfl/collection_bayernflora/8318584/30782899	Plantae	Tracheophyta	Magnoliopsida	Caryophyllales	Caryophyllaceae	Dianthus	Dianthus superbus	SPECIES	Dianthus superbus L.	DE		48.06	10.36	23	6	2016
3386276439	http://id.snsb.info/bfl/collection_bayernflora/8313667/30768894	Plantae	Tracheophyta	Magnoliopsida	Caryophyllales	Caryophyllaceae	Dianthus	Dianthus superbus	SPECIES	Dianthus superbus L.	DE		47.95	12.02		5	1992
3386276286	http://id.snsb.info/bfl/collection_bayernflora/8307074/30747818	Plantae	Tracheophyta	Magnoliopsida	Caryophyllales	Caryophyllaceae	Dianthus	Dianthus superbus	SPECIES	Dianthus superbus L.	DE		48.35	10.76	16	6	2015
3386275855	http://id.snsb.info/bfl/collection_bayernflora/8297006/30717458	Plantae	Tracheophyta	Magnoliopsida	Caryophyllales	Caryophyllaceae	Dianthus	Dianthus superbus	SPECIES	Dianthus superbus L.	DE		47.7	10.77	10	6	1989
3386275829	http://id.snsb.info/bfl/collection_bayernflora/8296259/30715255	Plantae	Tracheophyta	Magnoliopsida	Caryophyllales	Caryophyllaceae	Dianthus	Dianthus superbus	SPECIES	Dianthus superbus L.	DE		47.65	10.42		7	1993
3386275736	http://id.snsb.info/bfl/collection_bayernflora/8294354/30707676	Plantae	Tracheophyta	Magnoliopsida	Caryophyllales	Caryophyllaceae	Dianthus	Dianthus superbus	SPECIES	Dianthus superbus L.	DE		48.18	11.9			1979
3386274999	http://id.snsb.info/bfl/collection_bayernflora/8303036/30735866	Plantae	Tracheophyta	Magnoliopsida	Caryophyllales	Caryophyllaceae	Dianthus	Dianthus superbus	SPECIES	Dianthus superbus L.	DE		48.02	10.45	13	7	2013
3386274694	http://id.snsb.info/bfl/collection_bayernflora/8295850/30713826	Plantae	Tracheophyta	Magnoliopsida	Caryophyllales	Caryophyllaceae	Dianthus	Dianthus superbus	SPECIES	Dianthus superbus L.	DE		49.74	10.36	30	8	1989
3386273209	http://id.snsb.info/bfl/collection_bayernflora/8329413/30816901	Plantae	Tracheophyta	Magnoliopsida	Caryophyllales	Caryophyllaceae	Dianthus	Dianthus superbus	SPECIES	Dianthus superbus L.	DE		48.59	10.65	31	7	2009
3386273026	http://id.snsb.info/bfl/collection_bayernflora/8324137/30801226	Plantae	Tracheophyta	Magnoliopsida	Caryophyllales	Caryophyllaceae	Dianthus	Dianthus superbus	SPECIES	Dianthus superbus L.	DE		49.27	10.52	27	7	1990
3386272055	http://id.snsb.info/bfl/collection_bayernflora/8321917/30794121	Plantae	Tracheophyta	Magnoliopsida	Caryophyllales	Caryophyllaceae	Dianthus	Dianthus superbus	SPECIES	Dianthus superbus L.	DE		50.22	11.27	25	9	2017
3386271936	http://id.snsb.info/bfl/collection_bayernflora/8319334/30785451	Plantae	Tracheophyta	Magnoliopsida	Caryophyllales	Caryophyllaceae	Dianthus	Dianthus superbus	SPECIES	Dianthus superbus L.	DE		48.01	10.2			1986
3386271844	http://id.snsb.info/bfl/collection_bayernflora/8317376/30779120	Plantae	Tracheophyta	Magnoliopsida	Caryophyllales	Caryophyllaceae	Dianthus	Dianthus superbus	SPECIES	Dianthus superbus L.	DE		48.22	10.49			1988
3386271674	http://id.snsb.info/bfl/collection_bayernflora/8313391/30767591	Plantae	Tracheophyta	Magnoliopsida	Caryophyllales	Caryophyllaceae	Dianthus	Dianthus superbus	SPECIES	Dianthus superbus L.	DE		47.56	11.45	11	8	1995
3386271108	http://id.snsb.info/bfl/collection_bayernflora/8304256/30739493	Plantae	Tracheophyta	Magnoliopsida	Caryophyllales	Caryophyllaceae	Dianthus	Dianthus superbus	SPECIES	Dianthus superbus L.	DE		49.73	10.31	14	6	1989
3386270780	http://id.snsb.info/bfl/collection_bayernflora/8296057/30714697	Plantae	Tracheophyta	Magnoliopsida	Caryophyllales	Caryophyllaceae	Dianthus	Dianthus superbus	SPECIES	Dianthus superbus L.	DE		50.18	10.4	21	11	1976
3386270708	http://id.snsb.info/bfl/collection_bayernflora/8294559/30709153	Plantae	Tracheophyta	Magnoliopsida	Caryophyllales	Caryophyllaceae	Dianthus	Dianthus superbus	SPECIES	Dianthus superbus L.	DE		47.95	12.03			1992
3386270500	http://id.snsb.info/bfl/collection_bayernflora/8290479/30694357	Plantae	Tracheophyta	Magnoliopsida	Caryophyllales	Caryophyllaceae	Dianthus	Dianthus superbus	SPECIES	Dianthus superbus L.	DE		47.84	10.68		5	2013
3386270020	http://id.snsb.info/bfl/collection_bayernflora/8299403/30724132	Plantae	Tracheophyta	Magnoliopsida	Caryophyllales	Caryophyllaceae	Dianthus	Dianthus superbus	SPECIES	Dianthus superbus L.	DE		49.7	10.06			1985
3386267406	http://id.snsb.info/bfl/collection_bayernflora/8283055/30678569	Plantae	Tracheophyta	Magnoliopsida	Caryophyllales	Caryophyllaceae	Dianthus	Dianthus superbus	SPECIES	Dianthus superbus L.	DE		48.81	12.95	4	8	2008
3386265164	http://id.snsb.info/bfl/collection_bayernflora/8330409/30820572	Plantae	Tracheophyta	Magnoliopsida	Caryophyllales	Caryophyllaceae	Dianthus	Dianthus superbus	SPECIES	Dianthus superbus L.	DE		48.13	11.26	21	6	2004
3386262026	http://id.snsb.info/bfl/collection_bayernflora/8328155/30813180	Plantae	Tracheophyta	Magnoliopsida	Caryophyllales	Caryophyllaceae	Dianthus	Dianthus superbus	SPECIES	Dianthus superbus L.	DE		49.55	10.4	30	6	1989
3386261119	http://id.snsb.info/bfl/collection_bayernflora/8303446/30737217	Plantae	Tracheophyta	Magnoliopsida	Caryophyllales	Caryophyllaceae	Dianthus	Dianthus superbus	SPECIES	Dianthus superbus L.	DE		48.18	11.69			2016
3386261025	http://id.snsb.info/bfl/collection_bayernflora/8301697/30731444	Plantae	Tracheophyta	Magnoliopsida	Caryophyllales	Caryophyllaceae	Dianthus	Dianthus superbus	SPECIES	Dianthus superbus L.	DE		48.28	11.11	12	7	1973
3386260976	http://id.snsb.info/bfl/collection_bayernflora/8300496/30727760	Plantae	Tracheophyta	Magnoliopsida	Caryophyllales	Caryophyllaceae	Dianthus	Dianthus superbus	SPECIES	Dianthus superbus L.	DE		48.73	12.83	11	9	1986
3386260925	http://id.snsb.info/bfl/collection_bayernflora/8299433/30724226	Plantae	Tracheophyta	Magnoliopsida	Caryophyllales	Caryophyllaceae	Dianthus	Dianthus superbus	SPECIES	Dianthus superbus L.	DE		48.77	11.32	10	6	2003
3386259746	http://id.snsb.info/bfl/collection_bayernflora/8319416/30785662	Plantae	Tracheophyta	Magnoliopsida	Caryophyllales	Caryophyllaceae	Dianthus	Dianthus superbus	SPECIES	Dianthus superbus L.	DE		47.86	10.41	24	6	1998
3386258136	http://id.snsb.info/bfl/collection_bayernflora/8327576/30811190	Plantae	Tracheophyta	Magnoliopsida	Caryophyllales	Caryophyllaceae	Dianthus	Dianthus superbus	SPECIES	Dianthus superbus L.	DE		47.76	11.33		8	1986
3386257692	http://id.snsb.info/bfl/collection_bayernflora/8317101/30778153	Plantae	Tracheophyta	Magnoliopsida	Caryophyllales	Caryophyllaceae	Dianthus	Dianthus superbus	SPECIES	Dianthus superbus L.	DE		48.16	11.37			2010
3386257462	http://id.snsb.info/bfl/collection_bayernflora/8311650/30761774	Plantae	Tracheophyta	Magnoliopsida	Caryophyllales	Caryophyllaceae	Dianthus	Dianthus superbus	SPECIES	Dianthus superbus L.	DE		48.31	10.7	19	5	2014
3386256413	http://id.snsb.info/bfl/collection_bayernflora/8287330/30687154	Plantae	Tracheophyta	Magnoliopsida	Caryophyllales	Caryophyllaceae	Dianthus	Dianthus superbus	SPECIES	Dianthus superbus L.	DE		47.9	10.99	12	8	2001
3386256334	http://id.snsb.info/bfl/collection_bayernflora/8282860/30678106	Plantae	Tracheophyta	Magnoliopsida	Caryophyllales	Caryophyllaceae	Dianthus	Dianthus superbus	SPECIES	Dianthus superbus L.	DE		47.91	10.16	8	6	2017
3386256157	http://id.snsb.info/bfl/collection_bayernflora/8307388/30748811	Plantae	Tracheophyta	Magnoliopsida	Caryophyllales	Caryophyllaceae	Dianthus	Dianthus superbus	SPECIES	Dianthus superbus L.	DE		47.74	10.85	14	6	1990
3386256101	http://id.snsb.info/bfl/collection_bayernflora/8306054/30745008	Plantae	Tracheophyta	Magnoliopsida	Caryophyllales	Caryophyllaceae	Dianthus	Dianthus superbus	SPECIES	Dianthus superbus L.	DE		48.58	10.9	15	8	1974
3386255988	http://id.snsb.info/bfl/collection_bayernflora/8303439/30737184	Plantae	Tracheophyta	Magnoliopsida	Caryophyllales	Caryophyllaceae	Dianthus	Dianthus superbus	SPECIES	Dianthus superbus L.	DE		48.18	11.69			2015
3386255307	http://id.snsb.info/bfl/collection_bayernflora/8287063/30686363	Plantae	Tracheophyta	Magnoliopsida	Caryophyllales	Caryophyllaceae	Dianthus	Dianthus superbus	SPECIES	Dianthus superbus L.	DE		47.96	10.45	7	7	2016
3386254873	http://id.snsb.info/bfl/collection_bayernflora/8298057/30720166	Plantae	Tracheophyta	Magnoliopsida	Caryophyllales	Caryophyllaceae	Dianthus	Dianthus superbus	SPECIES	Dianthus superbus L.	DE		48.36	10.71	10	6	1971
3386254615	http://id.snsb.info/bfl/collection_bayernflora/8292685/30700730	Plantae	Tracheophyta	Magnoliopsida	Caryophyllales	Caryophyllaceae	Dianthus	Dianthus superbus	SPECIES	Dianthus superbus L.	DE		47.67	10.79		7	2000
3386254212	http://id.snsb.info/bfl/collection_bayernflora/8305765/30744103	Plantae	Tracheophyta	Magnoliopsida	Caryophyllales	Caryophyllaceae	Dianthus	Dianthus superbus	SPECIES	Dianthus superbus L.	DE		47.73	10.83	4	7	1987
3386253787	http://id.snsb.info/bfl/collection_bayernflora/8295816/30713751	Plantae	Tracheophyta	Magnoliopsida	Caryophyllales	Caryophyllaceae	Dianthus	Dianthus superbus	SPECIES	Dianthus superbus L.	DE		48.59	10.64	31	7	2009
3386253239	http://id.snsb.info/bfl/collection_bayernflora/8303440/30737048	Plantae	Tracheophyta	Magnoliopsida	Caryophyllales	Caryophyllaceae	Dianthus	Dianthus superbus	SPECIES	Dianthus superbus L.	DE		48.17	11.69			2015
3386252696	http://id.snsb.info/bfl/collection_bayernflora/8292970/30701750	Plantae	Tracheophyta	Magnoliopsida	Caryophyllales	Caryophyllaceae	Dianthus	Dianthus superbus	SPECIES	Dianthus superbus L.	DE		49.94	10.21		8	1992
3386251268	http://id.snsb.info/bfl/collection_bayernflora/8274388/30658407/200391	Plantae	Tracheophyta	Magnoliopsida	Caryophyllales	Caryophyllaceae	Dianthus	Dianthus superbus	SPECIES	Dianthus superbus L.	DE		48.92	10.65	25	6	1972
3386250537	http://id.snsb.info/bfl/collection_bayernflora/8335598/30845223	Plantae	Tracheophyta	Magnoliopsida	Caryophyllales	Caryophyllaceae	Dianthus	Dianthus superbus	SPECIES	Dianthus superbus L.	DE		49.59	10.32			1983
3386250291	http://id.snsb.info/bfl/collection_bayernflora/8348724/30894874	Plantae	Tracheophyta	Magnoliopsida	Caryophyllales	Caryophyllaceae	Dianthus	Dianthus superbus	SPECIES	Dianthus superbus L.	DE		48.68	12.59			2011
3386250227	http://id.snsb.info/bfl/collection_bayernflora/8346452/30890407	Plantae	Tracheophyta	Magnoliopsida	Caryophyllales	Caryophyllaceae	Dianthus	Dianthus superbus	SPECIES	Dianthus superbus L.	DE		47.64	10.84			2010
3386249960	http://id.snsb.info/bfl/collection_bayernflora/8340700/30870548	Plantae	Tracheophyta	Magnoliopsida	Caryophyllales	Caryophyllaceae	Dianthus	Dianthus superbus	SPECIES	Dianthus superbus L.	DE		47.99	11.31			1988
3386249820	http://id.snsb.info/bfl/collection_bayernflora/8337851/30858554	Plantae	Tracheophyta	Magnoliopsida	Caryophyllales	Caryophyllaceae	Dianthus	Dianthus superbus	SPECIES	Dianthus superbus L.	DE		48.81	11.78	14	8	1984
3386248643	http://id.snsb.info/bfl/collection_bayernflora/8294480/30708607	Plantae	Tracheophyta	Magnoliopsida	Caryophyllales	Caryophyllaceae	Dianthus	Dianthus superbus	SPECIES	Dianthus superbus L.	DE		47.9	10.36			1985
3386248348	http://id.snsb.info/bfl/collection_bayernflora/8286492/30685133	Plantae	Tracheophyta	Magnoliopsida	Caryophyllales	Caryophyllaceae	Dianthus	Dianthus superbus	SPECIES	Dianthus superbus L.	DE		48.1	11.14	7	6	2003
3386247420	http://id.snsb.info/bfl/collection_bayernflora/8283111/30678663	Plantae	Tracheophyta	Magnoliopsida	Caryophyllales	Caryophyllaceae	Dianthus	Dianthus superbus	SPECIES	Dianthus superbus L.	DE		48.19	11.88	5	8	1997
3386246769	http://id.snsb.info/bfl/collection_bayernflora/8338290/30861397	Plantae	Tracheophyta	Magnoliopsida	Caryophyllales	Caryophyllaceae	Dianthus	Dianthus superbus	SPECIES	Dianthus superbus L.	DE		48.73	12.83			1992
3386246478	http://id.snsb.info/bfl/collection_bayernflora/8333360/30835418	Plantae	Tracheophyta	Magnoliopsida	Caryophyllales	Caryophyllaceae	Dianthus	Dianthus superbus	SPECIES	Dianthus superbus L.	DE		50.17	10			1985
3386246078	http://id.snsb.info/bfl/collection_bayernflora/8307025/30747631	Plantae	Tracheophyta	Magnoliopsida	Caryophyllales	Caryophyllaceae	Dianthus	Dianthus superbus	SPECIES	Dianthus superbus L.	DE		48.07	10.53	16	6	2017
3386244731	http://id.snsb.info/bfl/collection_bayernflora/8336133/30847539	Plantae	Tracheophyta	Magnoliopsida	Caryophyllales	Caryophyllaceae	Dianthus	Dianthus superbus	SPECIES	Dianthus superbus L.	DE		49.31	10.52			1987
3386244071	http://id.snsb.info/bfl/collection_bayernflora/8302991/30735708	Plantae	Tracheophyta	Magnoliopsida	Caryophyllales	Caryophyllaceae	Dianthus	Dianthus superbus	SPECIES	Dianthus superbus L.	DE		47.96	11.17	13	7	2004
3386243900	http://id.snsb.info/bfl/collection_bayernflora/8299283/30723823	Plantae	Tracheophyta	Magnoliopsida	Caryophyllales	Caryophyllaceae	Dianthus	Dianthus superbus	SPECIES	Dianthus superbus L.	DE		49.58	10.31	5	8	1989
3386243872	http://id.snsb.info/bfl/collection_bayernflora/8298485/30721433	Plantae	Tracheophyta	Magnoliopsida	Caryophyllales	Caryophyllaceae	Dianthus	Dianthus superbus	SPECIES	Dianthus superbus L.	DE		48.17	11.88	10	7	1997
3386243871	http://id.snsb.info/bfl/collection_bayernflora/8298482/30721429	Plantae	Tracheophyta	Magnoliopsida	Caryophyllales	Caryophyllaceae	Dianthus	Dianthus superbus	SPECIES	Dianthus superbus L.	DE		48.19	10.69	10	7	1976
3386241754	http://id.snsb.info/bfl/collection_bayernflora/8322977/30797467	Plantae	Tracheophyta	Magnoliopsida	Caryophyllales	Caryophyllaceae	Dianthus	Dianthus superbus	SPECIES	Dianthus superbus L.	DE		48	10.2			1986
3386241711	http://id.snsb.info/bfl/collection_bayernflora/8322214/30794853	Plantae	Tracheophyta	Magnoliopsida	Caryophyllales	Caryophyllaceae	Dianthus	Dianthus superbus	SPECIES	Dianthus superbus L.	DE		49.63	10.32	8	8	1991
3386240894	http://id.snsb.info/bfl/collection_bayernflora/8322781/30796875	Plantae	Tracheophyta	Magnoliopsida	Caryophyllales	Caryophyllaceae	Dianthus	Dianthus superbus	SPECIES	Dianthus superbus L.	DE		48.41	11.91	26	7	1995
3386240813	http://id.snsb.info/bfl/collection_bayernflora/8321017/30790911	Plantae	Tracheophyta	Magnoliopsida	Caryophyllales	Caryophyllaceae	Dianthus	Dianthus superbus	SPECIES	Dianthus superbus L.	DE		47.79	11.08	25	6	1983
3386240760	http://id.snsb.info/bfl/collection_bayernflora/8319831/30787138	Plantae	Tracheophyta	Magnoliopsida	Caryophyllales	Caryophyllaceae	Dianthus	Dianthus superbus	SPECIES	Dianthus superbus L.	DE		47.56	13.03	24	7	2016
3386240585	http://id.snsb.info/bfl/collection_bayernflora/8315678/30774500	Plantae	Tracheophyta	Magnoliopsida	Caryophyllales	Caryophyllaceae	Dianthus	Dianthus superbus	SPECIES	Dianthus superbus L.	DE		49.7	9.33	21	8	1985
3386240262	http://id.snsb.info/bfl/collection_bayernflora/8329358/30816788	Plantae	Tracheophyta	Magnoliopsida	Caryophyllales	Caryophyllaceae	Dianthus	Dianthus superbus	SPECIES	Dianthus superbus L.	DE		47.76	11.33		8	1986
3386240121	http://id.snsb.info/bfl/collection_bayernflora/8326225/30807010	Plantae	Tracheophyta	Magnoliopsida	Caryophyllales	Caryophyllaceae	Dianthus	Dianthus superbus	SPECIES	Dianthus superbus L.	DE		47.95	10.27	8	7	2016
3386239793	http://id.snsb.info/bfl/collection_bayernflora/8318735/30783302	Plantae	Tracheophyta	Magnoliopsida	Caryophyllales	Caryophyllaceae	Dianthus	Dianthus superbus	SPECIES	Dianthus superbus L.	DE		47.99	10.3			1985
3386239503	http://id.snsb.info/bfl/collection_bayernflora/8312252/30763526	Plantae	Tracheophyta	Magnoliopsida	Caryophyllales	Caryophyllaceae	Dianthus	Dianthus superbus	SPECIES	Dianthus superbus L.	DE		48.31	10.7	19	7	2014
3386239496	http://id.snsb.info/bfl/collection_bayernflora/8312078/30763102	Plantae	Tracheophyta	Magnoliopsida	Caryophyllales	Caryophyllaceae	Dianthus	Dianthus superbus	SPECIES	Dianthus superbus L.	DE		47.8	11.15	20	6	1987
3386239048	http://id.snsb.info/bfl/collection_bayernflora/8325273/30804568	Plantae	Tracheophyta	Magnoliopsida	Caryophyllales	Caryophyllaceae	Dianthus	Dianthus superbus	SPECIES	Dianthus superbus L.	DE		48.27	12.29	28	6	2017
3386238832	http://id.snsb.info/bfl/collection_bayernflora/8320486/30789233	Plantae	Tracheophyta	Magnoliopsida	Caryophyllales	Caryophyllaceae	Dianthus	Dianthus superbus	SPECIES	Dianthus superbus L.	DE		48.32	10.77			1970
3386238122	http://id.snsb.info/bfl/collection_bayernflora/8325438/30805063	Plantae	Tracheophyta	Magnoliopsida	Caryophyllales	Caryophyllaceae	Dianthus	Dianthus superbus	SPECIES	Dianthus superbus L.	DE		49.66	10.43	28	7	1997
3386238114	http://id.snsb.info/bfl/collection_bayernflora/8325298/30804613	Plantae	Tracheophyta	Magnoliopsida	Caryophyllales	Caryophyllaceae	Dianthus	Dianthus superbus	SPECIES	Dianthus superbus L.	DE		48.09	10.37	28	6	2016
3386237666	http://id.snsb.info/bfl/collection_bayernflora/8314765/30771761	Plantae	Tracheophyta	Magnoliopsida	Caryophyllales	Caryophyllaceae	Dianthus	Dianthus superbus	SPECIES	Dianthus superbus L.	DE		47.71	10.85	25	5	1993
3386237614	http://id.snsb.info/bfl/collection_bayernflora/8313483/30768088	Plantae	Tracheophyta	Magnoliopsida	Caryophyllales	Caryophyllaceae	Dianthus	Dianthus superbus	SPECIES	Dianthus superbus L.	DE		50.04	12.13	20	6	2010
3386237001	http://id.snsb.info/bfl/collection_bayernflora/8305473/30743309	Plantae	Tracheophyta	Magnoliopsida	Caryophyllales	Caryophyllaceae	Dianthus	Dianthus superbus	SPECIES	Dianthus superbus L.	DE		48.18	10.67	15	6	1966
3386236901	http://id.snsb.info/bfl/collection_bayernflora/8303375/30736726	Plantae	Tracheophyta	Magnoliopsida	Caryophyllales	Caryophyllaceae	Dianthus	Dianthus superbus	SPECIES	Dianthus superbus L.	DE		49.61	10.32	17	10	1986
3386236040	http://id.snsb.info/bfl/collection_bayernflora/8303431/30736999	Plantae	Tracheophyta	Magnoliopsida	Caryophyllales	Caryophyllaceae	Dianthus	Dianthus superbus	SPECIES	Dianthus superbus L.	DE		48.17	11.69			2009
3386235603	http://id.snsb.info/bfl/collection_bayernflora/8294096/30706336	Plantae	Tracheophyta	Magnoliopsida	Caryophyllales	Caryophyllaceae	Dianthus	Dianthus superbus	SPECIES	Dianthus superbus L.	DE		47.71	10.81			1984
3386235216	http://id.snsb.info/bfl/collection_bayernflora/8282308/30676716	Plantae	Tracheophyta	Magnoliopsida	Caryophyllales	Caryophyllaceae	Dianthus	Dianthus superbus	SPECIES	Dianthus superbus L.	DE		49.42	10.46	5	6	1988
3386234240	http://id.snsb.info/bfl/collection_bayernflora/8278944/30669354	Plantae	Tracheophyta	Magnoliopsida	Caryophyllales	Caryophyllaceae	Dianthus	Dianthus superbus	SPECIES	Dianthus superbus L.	DE		49.64	10.32	3	8	1986
3386234046	http://id.snsb.info/bfl/collection_bayernflora/8258805/30639870	Plantae	Tracheophyta	Magnoliopsida	Caryophyllales	Caryophyllaceae	Dianthus	Dianthus superbus	SPECIES	Dianthus superbus L.	DE		48.8	12.95	5	8	2008
3386231841	http://id.snsb.info/bfl/collection_bayernflora/8297084/30717833	Plantae	Tracheophyta	Magnoliopsida	Caryophyllales	Caryophyllaceae	Dianthus	Dianthus superbus	SPECIES	Dianthus superbus L.	DE		47.59	10.68	9	7	2006
3386229801	http://id.snsb.info/bfl/collection_bayernflora/8294627/30709605	Plantae	Tracheophyta	Magnoliopsida	Caryophyllales	Caryophyllaceae	Dianthus	Dianthus superbus	SPECIES	Dianthus superbus L.	DE		47.57	10.66		7	1995
3386229721	http://id.snsb.info/bfl/collection_bayernflora/8293724/30704654	Plantae	Tracheophyta	Magnoliopsida	Caryophyllales	Caryophyllaceae	Dianthus	Dianthus superbus	SPECIES	Dianthus superbus L.	DE		47.66	10.45		7	1993
3386229431	http://id.snsb.info/bfl/collection_bayernflora/8285185/30682482	Plantae	Tracheophyta	Magnoliopsida	Caryophyllales	Caryophyllaceae	Dianthus	Dianthus superbus	SPECIES	Dianthus superbus L.	DE		48.08	10.33	20	7	2016
3386229382	http://id.snsb.info/bfl/collection_bayernflora/8283164/30678738	Plantae	Tracheophyta	Magnoliopsida	Caryophyllales	Caryophyllaceae	Dianthus	Dianthus superbus	SPECIES	Dianthus superbus L.	DE		48.8	12.95	5	8	2008
3386229283	http://id.snsb.info/bfl/collection_bayernflora/8283227/30678802	Plantae	Tracheophyta	Magnoliopsida	Caryophyllales	Caryophyllaceae	Dianthus	Dianthus superbus	SPECIES	Dianthus superbus L.	DE		48.8	12.95	5	8	2008
3386228480	http://id.snsb.info/bfl/collection_bayernflora/7697257/25482464	Plantae	Tracheophyta	Magnoliopsida	Caryophyllales	Caryophyllaceae	Dianthus	Dianthus superbus	SPECIES	Dianthus superbus L.	DE		47.57	13.04	12	7	2006
3386228128	http://id.snsb.info/bfl/collection_bayernflora/8277214/30665421	Plantae	Tracheophyta	Magnoliopsida	Caryophyllales	Caryophyllaceae	Dianthus	Dianthus superbus	SPECIES	Dianthus superbus L.	DE		47.71	10.94	10	7	1987
3386227289	http://id.snsb.info/bfl/collection_bayernflora/8281257/30674526	Plantae	Tracheophyta	Magnoliopsida	Caryophyllales	Caryophyllaceae	Dianthus	Dianthus superbus	SPECIES	Dianthus superbus L.	DE		48.18	11.9	4	7	1997
3386227213	http://id.snsb.info/bfl/collection_bayernflora/8278579/30668111	Plantae	Tracheophyta	Magnoliopsida	Caryophyllales	Caryophyllaceae	Dianthus	Dianthus superbus	SPECIES	Dianthus superbus L.	DE		47.56	11.44	3	7	1991
3386227142	http://id.snsb.info/bfl/collection_bayernflora/8275971/30662260	Plantae	Tracheophyta	Magnoliopsida	Caryophyllales	Caryophyllaceae	Dianthus	Dianthus superbus	SPECIES	Dianthus superbus L.	DE		49.62	10.25	1	9	1989
3386227138	http://id.snsb.info/bfl/collection_bayernflora/8275788/30661898	Plantae	Tracheophyta	Magnoliopsida	Caryophyllales	Caryophyllaceae	Dianthus	Dianthus superbus	SPECIES	Dianthus superbus L.	DE		49.84	10.53	1	9	1989
3386226471	http://id.snsb.info/bfl/collection_bayernflora/7697271/25567046	Plantae	Tracheophyta	Magnoliopsida	Caryophyllales	Caryophyllaceae	Dianthus	Dianthus superbus	SPECIES	Dianthus superbus L.	DE		47.57	13.04	9	8	2006
3386225989	http://id.snsb.info/bfl/collection_bayernflora/8254970/30632190	Plantae	Tracheophyta	Magnoliopsida	Caryophyllales	Caryophyllaceae	Dianthus	Dianthus superbus	SPECIES	Dianthus superbus L.	DE		48.35	10.76	26	5	2014
3386224118	http://id.snsb.info/bfl/collection_bayernflora/8275941/30662203	Plantae	Tracheophyta	Magnoliopsida	Caryophyllales	Caryophyllaceae	Dianthus	Dianthus superbus	SPECIES	Dianthus superbus L.	DE		48	10.2	21	8	1984
3386224049	http://id.snsb.info/bfl/collection_bayernflora/8269222/30652717	Plantae	Tracheophyta	Magnoliopsida	Caryophyllales	Caryophyllaceae	Dianthus	Dianthus superbus	SPECIES	Dianthus superbus L.	DE		47.8	11.16	20	6	1985
3386223267	http://id.snsb.info/bfl/collection_bayernflora/8285359/30682907	Plantae	Tracheophyta	Magnoliopsida	Caryophyllales	Caryophyllaceae	Dianthus	Dianthus superbus	SPECIES	Dianthus superbus L.	DE		48.83	12.92	6	8	2008
3386221555	http://id.snsb.info/bfl/collection_bayernflora/7697287/25649173	Plantae	Tracheophyta	Magnoliopsida	Caryophyllales	Caryophyllaceae	Dianthus	Dianthus superbus	SPECIES	Dianthus superbus L.	DE		47.57	13.04	6	7	2006
3386221221	http://id.snsb.info/bfl/collection_bayernflora/8279601/30670595	Plantae	Tracheophyta	Magnoliopsida	Caryophyllales	Caryophyllaceae	Dianthus	Dianthus superbus	SPECIES	Dianthus superbus L.	DE		48.83	11.78	3	9	1984
3386219287	http://id.snsb.info/bfl/collection_bayernflora/8280655/30673084	Plantae	Tracheophyta	Magnoliopsida	Caryophyllales	Caryophyllaceae	Dianthus	Dianthus superbus	SPECIES	Dianthus superbus L.	DE		47.61	11.06	4	7	2016
3386218941	http://id.snsb.info/bfl/collection_bayernflora/8254960/30632179	Plantae	Tracheophyta	Magnoliopsida	Caryophyllales	Caryophyllaceae	Dianthus	Dianthus superbus	SPECIES	Dianthus superbus L.	DE		48.35	10.76	26	5	2014
3386218098	http://id.snsb.info/bfl/collection_bayernflora/8275820/30661965	Plantae	Tracheophyta	Magnoliopsida	Caryophyllales	Caryophyllaceae	Dianthus	Dianthus superbus	SPECIES	Dianthus superbus L.	DE		47.56	13.03	1	9	1985
3386217448	http://id.snsb.info/bfl/collection_bayernflora/7697232/25343085	Plantae	Tracheophyta	Magnoliopsida	Caryophyllales	Caryophyllaceae	Dianthus	Dianthus superbus	SPECIES	Dianthus superbus L.	DE		47.52	13.04	16	7	2006
3386216195	http://id.snsb.info/bfl/collection_bayernflora/8276902/30664476	Plantae	Tracheophyta	Magnoliopsida	Caryophyllales	Caryophyllaceae	Dianthus	Dianthus superbus	SPECIES	Dianthus superbus L.	DE		47.93	11.27	2	7	2004
3386214258	http://id.snsb.info/bfl/collection_bayernflora/8277500/30665954	Plantae	Tracheophyta	Magnoliopsida	Caryophyllales	Caryophyllaceae	Dianthus	Dianthus superbus	SPECIES	Dianthus superbus L.	DE		49.54	10.32	12	8	1986
3386213547	http://id.snsb.info/bfl/collection_bayernflora/7697225/26195444	Plantae	Tracheophyta	Magnoliopsida	Caryophyllales	Caryophyllaceae	Dianthus	Dianthus superbus	SPECIES	Dianthus superbus L.	DE		47.52	13.04	20	7	2006
3386213247	http://id.snsb.info/bfl/collection_bayernflora/8278954/30669402	Plantae	Tracheophyta	Magnoliopsida	Caryophyllales	Caryophyllaceae	Dianthus	Dianthus superbus	SPECIES	Dianthus superbus L.	DE		49.55	10.39	3	8	2000
3386212108	http://id.snsb.info/bfl/collection_bayernflora/8283230/30678805	Plantae	Tracheophyta	Magnoliopsida	Caryophyllales	Caryophyllaceae	Dianthus	Dianthus superbus	SPECIES	Dianthus superbus L.	DE		48.8	12.95	5	8	2008
3386212107	http://id.snsb.info/bfl/collection_bayernflora/8283129/30678701	Plantae	Tracheophyta	Magnoliopsida	Caryophyllales	Caryophyllaceae	Dianthus	Dianthus superbus	SPECIES	Dianthus superbus L.	DE		48.67	12.53	5	8	1992
3386211886	http://id.snsb.info/bfl/collection_bayernflora/8275615/30661588	Plantae	Tracheophyta	Magnoliopsida	Caryophyllales	Caryophyllaceae	Dianthus	Dianthus superbus	SPECIES	Dianthus superbus L.	DE		47.88	10.2	21	8	1984
3386211718	http://id.snsb.info/bfl/collection_bayernflora/8255961/30633842	Plantae	Tracheophyta	Magnoliopsida	Caryophyllales	Caryophyllaceae	Dianthus	Dianthus superbus	SPECIES	Dianthus superbus L.	DE		48.11	11.22	7	6	2000
3386210177	http://id.snsb.info/bfl/collection_bayernflora/8276886/30664348	Plantae	Tracheophyta	Magnoliopsida	Caryophyllales	Caryophyllaceae	Dianthus	Dianthus superbus	SPECIES	Dianthus superbus L.	DE		48.17	11.05	2	7	1982
3386209188	http://id.snsb.info/bfl/collection_bayernflora/8277437/30665792	Plantae	Tracheophyta	Magnoliopsida	Caryophyllales	Caryophyllaceae	Dianthus	Dianthus superbus	SPECIES	Dianthus superbus L.	DE		50.4	9.85	7	8	1988
3386204306	http://id.snsb.info/bfl/collection_bayernflora/8344087/30885104	Plantae	Tracheophyta	Magnoliopsida	Caryophyllales	Caryophyllaceae	Dianthus	Dianthus superbus	SPECIES	Dianthus superbus L.	DE		48.2	11.5			2012
3386202398	http://id.snsb.info/bfl/collection_bayernflora/8318993/30783908/201931	Plantae	Tracheophyta	Magnoliopsida	Caryophyllales	Caryophyllaceae	Dianthus	Dianthus superbus	SPECIES	Dianthus superbus L.	DE		48.42	11.14	19	9	1970
3386200462	http://id.snsb.info/bfl/collection_bayernflora/8338092/30860149/205196	Plantae	Tracheophyta	Magnoliopsida	Caryophyllales	Caryophyllaceae	Dianthus	Dianthus superbus	SPECIES	Dianthus superbus L.	DE		48.8	10.88			1982
3386200394	http://id.snsb.info/bfl/collection_bayernflora/8278459/30667802/200530	Plantae	Tracheophyta	Magnoliopsida	Caryophyllales	Caryophyllaceae	Dianthus	Dianthus superbus	SPECIES	Dianthus superbus L.	DE		48.44	11.16	28	6	1972
3386199302	http://id.snsb.info/bfl/collection_bayernflora/8352765/30902440	Plantae	Tracheophyta	Magnoliopsida	Caryophyllales	Caryophyllaceae	Dianthus	Dianthus superbus	SPECIES	Dianthus superbus L.	DE		49.75	9.82			2017
3386198239	http://id.snsb.info/bfl/collection_bayernflora/8344458/30886580	Plantae	Tracheophyta	Magnoliopsida	Caryophyllales	Caryophyllaceae	Dianthus	Dianthus superbus	SPECIES	Dianthus superbus L.	DE		48.83	12.92			2009
3386197980	http://id.snsb.info/bfl/collection_bayernflora/8340529/30869825	Plantae	Tracheophyta	Magnoliopsida	Caryophyllales	Caryophyllaceae	Dianthus	Dianthus superbus	SPECIES	Dianthus superbus L.	DE		47.91	10.27			1979
3386197969	http://id.snsb.info/bfl/collection_bayernflora/8340284/30869274	Plantae	Tracheophyta	Magnoliopsida	Caryophyllales	Caryophyllaceae	Dianthus	Dianthus superbus	SPECIES	Dianthus superbus L.	DE		48.02	11.36			1985
3386197529	http://id.snsb.info/bfl/collection_bayernflora/8333200/30834603	Plantae	Tracheophyta	Magnoliopsida	Caryophyllales	Caryophyllaceae	Dianthus	Dianthus superbus	SPECIES	Dianthus superbus L.	DE		50.28	11.02			1992
3386196038	http://id.snsb.info/bfl/collection_bayernflora/8340341/30869210	Plantae	Tracheophyta	Magnoliopsida	Caryophyllales	Caryophyllaceae	Dianthus	Dianthus superbus	SPECIES	Dianthus superbus L.	DE		48.02	11.36			1990
3386196027	http://id.snsb.info/bfl/collection_bayernflora/8340173/30868454	Plantae	Tracheophyta	Magnoliopsida	Caryophyllales	Caryophyllaceae	Dianthus	Dianthus superbus	SPECIES	Dianthus superbus L.	DE		48.01	10.27			1985
3386194772	http://id.snsb.info/bfl/collection_bayernflora/8335593/30844952	Plantae	Tracheophyta	Magnoliopsida	Caryophyllales	Caryophyllaceae	Dianthus	Dianthus superbus	SPECIES	Dianthus superbus L.	DE		49.59	10.3			1983
3386194450	http://id.snsb.info/bfl/collection_bayernflora/8330902/30823051	Plantae	Tracheophyta	Magnoliopsida	Caryophyllales	Caryophyllaceae	Dianthus	Dianthus superbus	SPECIES	Dianthus superbus L.	DE		48.72	12.8			1992
3386193838	http://id.snsb.info/bfl/collection_bayernflora/8339668/30866559	Plantae	Tracheophyta	Magnoliopsida	Caryophyllales	Caryophyllaceae	Dianthus	Dianthus superbus	SPECIES	Dianthus superbus L.	DE		48.38	10.07			1985
3386193762	http://id.snsb.info/bfl/collection_bayernflora/8337982/30859107	Plantae	Tracheophyta	Magnoliopsida	Caryophyllales	Caryophyllaceae	Dianthus	Dianthus superbus	SPECIES	Dianthus superbus L.	DE		48.88	12.77			2000
3386193758	http://id.snsb.info/bfl/collection_bayernflora/8337888/30858873	Plantae	Tracheophyta	Magnoliopsida	Caryophyllales	Caryophyllaceae	Dianthus	Dianthus superbus	SPECIES	Dianthus superbus L.	DE		48.81	11.78			2003
3386192640	http://id.snsb.info/bfl/collection_bayernflora/8336627/30850233	Plantae	Tracheophyta	Magnoliopsida	Caryophyllales	Caryophyllaceae	Dianthus	Dianthus superbus	SPECIES	Dianthus superbus L.	DE		49	10.73			1985
3386192165	http://id.snsb.info/bfl/collection_bayernflora/8344416/30886514	Plantae	Tracheophyta	Magnoliopsida	Caryophyllales	Caryophyllaceae	Dianthus	Dianthus superbus	SPECIES	Dianthus superbus L.	DE		48.83	12.92			2008
3386191891	http://id.snsb.info/bfl/collection_bayernflora/8339891/30867257	Plantae	Tracheophyta	Magnoliopsida	Caryophyllales	Caryophyllaceae	Dianthus	Dianthus superbus	SPECIES	Dianthus superbus L.	DE		48.24	10.73	12	6	1966
3386191505	http://id.snsb.info/bfl/collection_bayernflora/8333785/30836808	Plantae	Tracheophyta	Magnoliopsida	Caryophyllales	Caryophyllaceae	Dianthus	Dianthus superbus	SPECIES	Dianthus superbus L.	DE		50.02	10.25			1988
3386191368	http://id.snsb.info/bfl/collection_bayernflora/8331773/30827577	Plantae	Tracheophyta	Magnoliopsida	Caryophyllales	Caryophyllaceae	Dianthus	Dianthus superbus	SPECIES	Dianthus superbus L.	DE		49.62	10.25	28	7	1994
3386190793	http://id.snsb.info/bfl/collection_bayernflora/8341198/30872821	Plantae	Tracheophyta	Magnoliopsida	Caryophyllales	Caryophyllaceae	Dianthus	Dianthus superbus	SPECIES	Dianthus superbus L.	DE		47.76	10.71			1983
3386190333	http://id.snsb.info/bfl/collection_bayernflora/8333782/30836797	Plantae	Tracheophyta	Magnoliopsida	Caryophyllales	Caryophyllaceae	Dianthus	Dianthus superbus	SPECIES	Dianthus superbus L.	DE		50.02	10.25			1986
3386188866	http://id.snsb.info/bfl/collection_bayernflora/8341448/30874040	Plantae	Tracheophyta	Magnoliopsida	Caryophyllales	Caryophyllaceae	Dianthus	Dianthus superbus	SPECIES	Dianthus superbus L.	DE		47.68	10.73		7	1984
3386188434	http://id.snsb.info/bfl/collection_bayernflora/8334391/30838665	Plantae	Tracheophyta	Magnoliopsida	Caryophyllales	Caryophyllaceae	Dianthus	Dianthus superbus	SPECIES	Dianthus superbus L.	DE		49.82	9.14			1994
3386188380	http://id.snsb.info/bfl/collection_bayernflora/8333447/30835722	Plantae	Tracheophyta	Magnoliopsida	Caryophyllales	Caryophyllaceae	Dianthus	Dianthus superbus	SPECIES	Dianthus superbus L.	DE		50.18	10.55			1979
3386188266	http://id.snsb.info/bfl/collection_bayernflora/8329491/30817108	Plantae	Tracheophyta	Magnoliopsida	Caryophyllales	Caryophyllaceae	Dianthus	Dianthus superbus	SPECIES	Dianthus superbus L.	DE		48.6	10.64	31	7	2009
3386188176	http://id.snsb.info/bfl/collection_bayernflora/8327041/30809872	Plantae	Tracheophyta	Magnoliopsida	Caryophyllales	Caryophyllaceae	Dianthus	Dianthus superbus	SPECIES	Dianthus superbus L.	DE		48.33	11.07			1975
3386187582	http://id.snsb.info/bfl/collection_bayernflora/8313639/30768670	Plantae	Tracheophyta	Magnoliopsida	Caryophyllales	Caryophyllaceae	Dianthus	Dianthus superbus	SPECIES	Dianthus superbus L.	DE		48.24	10.69			1965
3386186947	http://id.snsb.info/bfl/collection_bayernflora/8322379/30795394	Plantae	Tracheophyta	Magnoliopsida	Caryophyllales	Caryophyllaceae	Dianthus	Dianthus superbus	SPECIES	Dianthus superbus L.	DE		48.35	10.76	26	5	2014
3386186892	http://id.snsb.info/bfl/collection_bayernflora/8321016/30790897	Plantae	Tracheophyta	Magnoliopsida	Caryophyllales	Caryophyllaceae	Dianthus	Dianthus superbus	SPECIES	Dianthus superbus L.	DE		47.72	10.75	25	6	1995
3386186409	http://id.snsb.info/bfl/collection_bayernflora/8310234/30757342	Plantae	Tracheophyta	Magnoliopsida	Caryophyllales	Caryophyllaceae	Dianthus	Dianthus superbus	SPECIES	Dianthus superbus L.	DE		48.33	11.08	18	6	1973
3386186315	http://id.snsb.info/bfl/collection_bayernflora/8307735/30749859	Plantae	Tracheophyta	Magnoliopsida	Caryophyllales	Caryophyllaceae	Dianthus	Dianthus superbus	SPECIES	Dianthus superbus L.	DE		49.87	9.61	16	8	1981
3386186047	http://id.snsb.info/bfl/collection_bayernflora/8322564/30796034	Plantae	Tracheophyta	Magnoliopsida	Caryophyllales	Caryophyllaceae	Dianthus	Dianthus superbus	SPECIES	Dianthus superbus L.	DE		48.24	11.74	21	6	2017
3386185756	http://id.snsb.info/bfl/collection_bayernflora/8316730/30776982	Plantae	Tracheophyta	Magnoliopsida	Caryophyllales	Caryophyllaceae	Dianthus	Dianthus superbus	SPECIES	Dianthus superbus L.	DE		47.71	10.85	22	6	2017
3386185301	http://id.snsb.info/bfl/collection_bayernflora/8306187/30745581	Plantae	Tracheophyta	Magnoliopsida	Caryophyllales	Caryophyllaceae	Dianthus	Dianthus superbus	SPECIES	Dianthus superbus L.	DE		47.95	12.43	15	8	2005
3386184702	http://id.snsb.info/bfl/collection_bayernflora/8315646/30774412	Plantae	Tracheophyta	Magnoliopsida	Caryophyllales	Caryophyllaceae	Dianthus	Dianthus superbus	SPECIES	Dianthus superbus L.	DE		48.08	11.18	16	6	2003
3386184675	http://id.snsb.info/bfl/collection_bayernflora/8315104/30772596	Plantae	Tracheophyta	Magnoliopsida	Caryophyllales	Caryophyllaceae	Dianthus	Dianthus superbus	SPECIES	Dianthus superbus L.	DE		47.71	10.81	21	6	1983
3386183338	http://id.snsb.info/bfl/collection_bayernflora/8308959/30753584	Plantae	Tracheophyta	Magnoliopsida	Caryophyllales	Caryophyllaceae	Dianthus	Dianthus superbus	SPECIES	Dianthus superbus L.	DE		50.23	10.82	17	7	1995
3386180301	http://id.snsb.info/bfl/collection_bayernflora/8309669/30755587	Plantae	Tracheophyta	Magnoliopsida	Caryophyllales	Caryophyllaceae	Dianthus	Dianthus superbus	SPECIES	Dianthus superbus L.	DE		48.68	12.54			2013
3386180227	http://id.snsb.info/bfl/collection_bayernflora/8330901/30823035	Plantae	Tracheophyta	Magnoliopsida	Caryophyllales	Caryophyllaceae	Dianthus	Dianthus superbus	SPECIES	Dianthus superbus L.	DE		48.72	12.8	11	9	1986
3386179898	http://id.snsb.info/bfl/collection_bayernflora/8323065/30797812	Plantae	Tracheophyta	Magnoliopsida	Caryophyllales	Caryophyllaceae	Dianthus	Dianthus superbus	SPECIES	Dianthus superbus L.	DE		47.94	12.43	26	8	2005
3386179368	http://id.snsb.info/bfl/collection_bayernflora/8310524/30758392	Plantae	Tracheophyta	Magnoliopsida	Caryophyllales	Caryophyllaceae	Dianthus	Dianthus superbus	SPECIES	Dianthus superbus L.	DE		47.67	10.63	18	7	1990
3386179211	http://id.snsb.info/bfl/collection_bayernflora/8331783/30827608	Plantae	Tracheophyta	Magnoliopsida	Caryophyllales	Caryophyllaceae	Dianthus	Dianthus superbus	SPECIES	Dianthus superbus L.	DE		48.23	11.29			1992
3386178642	http://id.snsb.info/bfl/collection_bayernflora/8319814/30787109	Plantae	Tracheophyta	Magnoliopsida	Caryophyllales	Caryophyllaceae	Dianthus	Dianthus superbus	SPECIES	Dianthus superbus L.	DE		48.3	10.67	24	7	2014
3386178634	http://id.snsb.info/bfl/collection_bayernflora/8319613/30786626	Plantae	Tracheophyta	Magnoliopsida	Caryophyllales	Caryophyllaceae	Dianthus	Dianthus superbus	SPECIES	Dianthus superbus L.	DE		47.87	10.41	24	6	1998
3386178620	http://id.snsb.info/bfl/collection_bayernflora/8319330/30785423	Plantae	Tracheophyta	Magnoliopsida	Caryophyllales	Caryophyllaceae	Dianthus	Dianthus superbus	SPECIES	Dianthus superbus L.	DE		47.74	11.4	17	6	1998
3386177851	http://id.snsb.info/bfl/collection_bayernflora/8322479/30795690	Plantae	Tracheophyta	Magnoliopsida	Caryophyllales	Caryophyllaceae	Dianthus	Dianthus superbus	SPECIES	Dianthus superbus L.	DE		49.76	10.25			1978
3386177836	http://id.snsb.info/bfl/collection_bayernflora/8322143/30794750	Plantae	Tracheophyta	Magnoliopsida	Caryophyllales	Caryophyllaceae	Dianthus	Dianthus superbus	SPECIES	Dianthus superbus L.	DE		49.08	10.82	26	4	1983
3386174816	http://id.snsb.info/bfl/collection_bayernflora/8295937/30714394	Plantae	Tracheophyta	Magnoliopsida	Caryophyllales	Caryophyllaceae	Dianthus	Dianthus superbus	SPECIES	Dianthus superbus L.	DE		49.46	10.44	8	9	1999
3386174383	http://id.snsb.info/bfl/collection_bayernflora/8285263/30682588	Plantae	Tracheophyta	Magnoliopsida	Caryophyllales	Caryophyllaceae	Dianthus	Dianthus superbus	SPECIES	Dianthus superbus L.	DE		47.86	10.41	3	7	1998
3386174376	http://id.snsb.info/bfl/collection_bayernflora/8284950/30681914	Plantae	Tracheophyta	Magnoliopsida	Caryophyllales	Caryophyllaceae	Dianthus	Dianthus superbus	SPECIES	Dianthus superbus L.	DE		48.67	12.53	6	7	1988
3386174300	http://id.snsb.info/bfl/collection_bayernflora/8307293/30748464	Plantae	Tracheophyta	Magnoliopsida	Caryophyllales	Caryophyllaceae	Dianthus	Dianthus superbus	SPECIES	Dianthus superbus L.	DE		47.82	10.82	28	6	1995
3386174243	http://id.snsb.info/bfl/collection_bayernflora/8305838/30744487	Plantae	Tracheophyta	Magnoliopsida	Caryophyllales	Caryophyllaceae	Dianthus	Dianthus superbus	SPECIES	Dianthus superbus L.	DE		48.3	10.69	15	7	1974
3386173913	http://id.snsb.info/bfl/collection_bayernflora/8298373/30721065	Plantae	Tracheophyta	Magnoliopsida	Caryophyllales	Caryophyllaceae	Dianthus	Dianthus superbus	SPECIES	Dianthus superbus L.	DE		48.27	10.68	10	7	1974
3386173561	http://id.snsb.info/bfl/collection_bayernflora/8290892/30695940	Plantae	Tracheophyta	Magnoliopsida	Caryophyllales	Caryophyllaceae	Dianthus	Dianthus superbus	SPECIES	Dianthus superbus L.	DE		48.6	10.63		6	1994
3386172802	http://id.snsb.info/bfl/collection_bayernflora/8294682/30710042	Plantae	Tracheophyta	Magnoliopsida	Caryophyllales	Caryophyllaceae	Dianthus	Dianthus superbus	SPECIES	Dianthus superbus L.	DE		49.02	10.55		2	1991
3386172483	http://id.snsb.info/bfl/collection_bayernflora/8287362/30687257	Plantae	Tracheophyta	Magnoliopsida	Caryophyllales	Caryophyllaceae	Dianthus	Dianthus superbus	SPECIES	Dianthus superbus L.	DE		47.79	10.96	30	6	2002
3386172430	http://id.snsb.info/bfl/collection_bayernflora/8285807/30683675	Plantae	Tracheophyta	Magnoliopsida	Caryophyllales	Caryophyllaceae	Dianthus	Dianthus superbus	SPECIES	Dianthus superbus L.	DE		47.74	11.36	16	7	1994
3386171977	http://id.snsb.info/bfl/collection_bayernflora/8298521/30721533	Plantae	Tracheophyta	Magnoliopsida	Caryophyllales	Caryophyllaceae	Dianthus	Dianthus superbus	SPECIES	Dianthus superbus L.	DE		48.68	12.56	10	7	1992
3386169370	http://id.snsb.info/bfl/collection_bayernflora/8285291/30682663	Plantae	Tracheophyta	Magnoliopsida	Caryophyllales	Caryophyllaceae	Dianthus	Dianthus superbus	SPECIES	Dianthus superbus L.	DE		49.65	10.38	6	8	1986
3386167765	http://id.snsb.info/bfl/collection_bayernflora/8295618/30713183	Plantae	Tracheophyta	Magnoliopsida	Caryophyllales	Caryophyllaceae	Dianthus	Dianthus superbus	SPECIES	Dianthus superbus L.	DE		48.18	12.2	8	7	2010
3386167312	http://id.snsb.info/bfl/collection_bayernflora/8283309/30678886	Plantae	Tracheophyta	Magnoliopsida	Caryophyllales	Caryophyllaceae	Dianthus	Dianthus superbus	SPECIES	Dianthus superbus L.	DE		48.8	12.93	5	8	2008
3386161682	http://id.snsb.info/bfl/collection_bayernflora/8294247/30707122	Plantae	Tracheophyta	Magnoliopsida	Caryophyllales	Caryophyllaceae	Dianthus	Dianthus superbus	SPECIES	Dianthus superbus L.	DE		48.39	11.85			1991
3386160932	http://id.snsb.info/bfl/collection_bayernflora/8303438/30737183	Plantae	Tracheophyta	Magnoliopsida	Caryophyllales	Caryophyllaceae	Dianthus	Dianthus superbus	SPECIES	Dianthus superbus L.	DE		48.18	11.69			2014
3386160875	http://id.snsb.info/bfl/collection_bayernflora/8301814/30731862	Plantae	Tracheophyta	Magnoliopsida	Caryophyllales	Caryophyllaceae	Dianthus	Dianthus superbus	SPECIES	Dianthus superbus L.	DE		47.74	10.81	12	7	1992
3386158983	http://id.snsb.info/bfl/collection_bayernflora/8301712/30731505	Plantae	Tracheophyta	Magnoliopsida	Caryophyllales	Caryophyllaceae	Dianthus	Dianthus superbus	SPECIES	Dianthus superbus L.	DE		47.68	10.82	12	7	1992
3386144125	http://id.snsb.info/bfl/collection_bayernflora/8276060/30662413	Plantae	Tracheophyta	Magnoliopsida	Caryophyllales	Caryophyllaceae	Dianthus	Dianthus superbus	SPECIES	Dianthus superbus L.	DE		49.5	10.24	1	10	1990
3386141129	http://id.snsb.info/bfl/collection_bayernflora/8280892/30673825	Plantae	Tracheophyta	Magnoliopsida	Caryophyllales	Caryophyllaceae	Dianthus	Dianthus superbus	SPECIES	Dianthus superbus L.	DE		50	9.59	4	8	1985
3386141039	http://id.snsb.info/bfl/collection_bayernflora/8277856/30666670	Plantae	Tracheophyta	Magnoliopsida	Caryophyllales	Caryophyllaceae	Dianthus	Dianthus superbus	SPECIES	Dianthus superbus L.	DE		48.71	11.07	14	7	1983
3386140069	http://id.snsb.info/bfl/collection_bayernflora/8258859/30639934	Plantae	Tracheophyta	Magnoliopsida	Caryophyllales	Caryophyllaceae	Dianthus	Dianthus superbus	SPECIES	Dianthus superbus L.	DE		48.81	12.95	5	8	2008
3386140068	http://id.snsb.info/bfl/collection_bayernflora/8258816/30639885	Plantae	Tracheophyta	Magnoliopsida	Caryophyllales	Caryophyllaceae	Dianthus	Dianthus superbus	SPECIES	Dianthus superbus L.	DE		48.8	12.95	5	8	2008
3386139979	http://id.snsb.info/bfl/collection_bayernflora/8254962/30632181	Plantae	Tracheophyta	Magnoliopsida	Caryophyllales	Caryophyllaceae	Dianthus	Dianthus superbus	SPECIES	Dianthus superbus L.	DE		48.35	10.76	26	5	2014
3386139289	http://id.snsb.info/bfl/collection_bayernflora/8284222/30680279	Plantae	Tracheophyta	Magnoliopsida	Caryophyllales	Caryophyllaceae	Dianthus	Dianthus superbus	SPECIES	Dianthus superbus L.	DE		50.4	9.85	5	10	1994
3386139271	http://id.snsb.info/bfl/collection_bayernflora/8283245/30678821	Plantae	Tracheophyta	Magnoliopsida	Caryophyllales	Caryophyllaceae	Dianthus	Dianthus superbus	SPECIES	Dianthus superbus L.	DE		48.8	12.95	5	8	2008
3386139086	http://id.snsb.info/bfl/collection_bayernflora/8276995/30664877	Plantae	Tracheophyta	Magnoliopsida	Caryophyllales	Caryophyllaceae	Dianthus	Dianthus superbus	SPECIES	Dianthus superbus L.	DE		47.58	11.07	5	8	1976
3386137819	http://id.snsb.info/bfl/collection_bayernflora/8254966/30632185	Plantae	Tracheophyta	Magnoliopsida	Caryophyllales	Caryophyllaceae	Dianthus	Dianthus superbus	SPECIES	Dianthus superbus L.	DE		48.35	10.76	3	6	2014
3386136473	http://id.snsb.info/bfl/collection_bayernflora/7697210/26142039	Plantae	Tracheophyta	Magnoliopsida	Caryophyllales	Caryophyllaceae	Dianthus	Dianthus superbus	SPECIES	Dianthus superbus L.	DE		47.52	13.04	30	7	2006
3386134519	http://id.snsb.info/bfl/collection_bayernflora/7697262/25509564	Plantae	Tracheophyta	Magnoliopsida	Caryophyllales	Caryophyllaceae	Dianthus	Dianthus superbus	SPECIES	Dianthus superbus L.	DE		47.52	13.04	12	7	2006
3386133458	http://id.snsb.info/bfl/collection_bayernflora/7697228/25342665	Plantae	Tracheophyta	Magnoliopsida	Caryophyllales	Caryophyllaceae	Dianthus	Dianthus superbus	SPECIES	Dianthus superbus L.	DE		47.52	13.04	20	7	2006
3386067526	http://id.snsb.info/bfl/collection_bayernflora/8299963/30726071/201136	Plantae	Tracheophyta	Magnoliopsida	Caryophyllales	Caryophyllaceae	Dianthus	Dianthus superbus	SPECIES	Dianthus superbus L.	DE		48.78	10.87	11	7	1976
3386061303	http://id.snsb.info/bfl/collection_bayernflora/8349906/30897381	Plantae	Tracheophyta	Magnoliopsida	Caryophyllales	Caryophyllaceae	Dianthus	Dianthus superbus	SPECIES	Dianthus superbus L.	DE		49.88	11.85			2016
3386053374	http://id.snsb.info/bfl/collection_bayernflora/8337999/30860021/205075	Plantae	Tracheophyta	Magnoliopsida	Caryophyllales	Caryophyllaceae	Dianthus	Dianthus superbus	SPECIES	Dianthus superbus L.	DE		48.75	10.83			1977
3386051569	http://id.snsb.info/bfl/collection_bayernflora/8336249/30848147	Plantae	Tracheophyta	Magnoliopsida	Caryophyllales	Caryophyllaceae	Dianthus	Dianthus superbus	SPECIES	Dianthus superbus L.	DE		49.27	10.52			1987
3386047272	http://id.snsb.info/bfl/collection_bayernflora/8344097/30885269	Plantae	Tracheophyta	Magnoliopsida	Caryophyllales	Caryophyllaceae	Dianthus	Dianthus superbus	SPECIES	Dianthus superbus L.	DE		48.2	11.5			2017
3386047044	http://id.snsb.info/bfl/collection_bayernflora/8340352/30869263	Plantae	Tracheophyta	Magnoliopsida	Caryophyllales	Caryophyllaceae	Dianthus	Dianthus superbus	SPECIES	Dianthus superbus L.	DE		48.01	11.37			1987
3386045218	http://id.snsb.info/bfl/collection_bayernflora/8344089/30885106	Plantae	Tracheophyta	Magnoliopsida	Caryophyllales	Caryophyllaceae	Dianthus	Dianthus superbus	SPECIES	Dianthus superbus L.	DE		48.2	11.5			2014
3386044520	http://id.snsb.info/bfl/collection_bayernflora/8333029/30833934	Plantae	Tracheophyta	Magnoliopsida	Caryophyllales	Caryophyllaceae	Dianthus	Dianthus superbus	SPECIES	Dianthus superbus L.	DE		50.29	10.3			1985
3386044081	http://id.snsb.info/bfl/collection_bayernflora/8344084/30885055	Plantae	Tracheophyta	Magnoliopsida	Caryophyllales	Caryophyllaceae	Dianthus	Dianthus superbus	SPECIES	Dianthus superbus L.	DE		48.16	11.37			2009
3386043836	http://id.snsb.info/bfl/collection_bayernflora/8339974/30867691	Plantae	Tracheophyta	Magnoliopsida	Caryophyllales	Caryophyllaceae	Dianthus	Dianthus superbus	SPECIES	Dianthus superbus L.	DE		48.27	12.03			1994
3386043563	http://id.snsb.info/bfl/collection_bayernflora/8335303/30843459	Plantae	Tracheophyta	Magnoliopsida	Caryophyllales	Caryophyllaceae	Dianthus	Dianthus superbus	SPECIES	Dianthus superbus L.	DE		49.65	10.38			1976
3386043449	http://id.snsb.info/bfl/collection_bayernflora/8333196/30834545	Plantae	Tracheophyta	Magnoliopsida	Caryophyllales	Caryophyllaceae	Dianthus	Dianthus superbus	SPECIES	Dianthus superbus L.	DE		50.28	11.01			1992
3386042315	http://id.snsb.info/bfl/collection_bayernflora/8325071/30803768/202134	Plantae	Tracheophyta	Magnoliopsida	Caryophyllales	Caryophyllaceae	Dianthus	Dianthus superbus	SPECIES	Dianthus superbus L.	DE		48.41	11.08	28	6	1972
3386042302	http://id.snsb.info/bfl/collection_bayernflora/8309000/30753729/201569	Plantae	Tracheophyta	Magnoliopsida	Caryophyllales	Caryophyllaceae	Dianthus	Dianthus superbus	SPECIES	Dianthus superbus L.	DE		48.91	10.8	16	7	1978
3386042027	http://id.snsb.info/bfl/collection_bayernflora/8340411/30869493	Plantae	Tracheophyta	Magnoliopsida	Caryophyllales	Caryophyllaceae	Dianthus	Dianthus superbus	SPECIES	Dianthus superbus L.	DE		48.06	12.06			1991
3386041682	http://id.snsb.info/bfl/collection_bayernflora/8334989/30842066	Plantae	Tracheophyta	Magnoliopsida	Caryophyllales	Caryophyllaceae	Dianthus	Dianthus superbus	SPECIES	Dianthus superbus L.	DE		49.79	10.97			1989
3386041049	http://id.snsb.info/bfl/collection_bayernflora/8344090/30885107	Plantae	Tracheophyta	Magnoliopsida	Caryophyllales	Caryophyllaceae	Dianthus	Dianthus superbus	SPECIES	Dianthus superbus L.	DE		48.2	11.5			2015
3386041048	http://id.snsb.info/bfl/collection_bayernflora/8344085/30885158	Plantae	Tracheophyta	Magnoliopsida	Caryophyllales	Caryophyllaceae	Dianthus	Dianthus superbus	SPECIES	Dianthus superbus L.	DE		48.2	11.5			2011
3386040230	http://id.snsb.info/bfl/collection_bayernflora/8343972/30882931	Plantae	Tracheophyta	Magnoliopsida	Caryophyllales	Caryophyllaceae	Dianthus	Dianthus superbus	SPECIES	Dianthus superbus L.	DE		48.2	11.4			2013
3386039452	http://id.snsb.info/bfl/collection_bayernflora/8331555/30826249	Plantae	Tracheophyta	Magnoliopsida	Caryophyllales	Caryophyllaceae	Dianthus	Dianthus superbus	SPECIES	Dianthus superbus L.	DE		49.53	10.33	12	6	2001
3386037415	http://id.snsb.info/bfl/collection_bayernflora/8296853/30716919/200882	Plantae	Tracheophyta	Magnoliopsida	Caryophyllales	Caryophyllaceae	Dianthus	Dianthus superbus	SPECIES	Dianthus superbus L.	DE		48.38	11.02	9	7	1974
3386036410	http://id.snsb.info/bfl/collection_bayernflora/8348714/30894806	Plantae	Tracheophyta	Magnoliopsida	Caryophyllales	Caryophyllaceae	Dianthus	Dianthus superbus	SPECIES	Dianthus superbus L.	DE		48.68	12.59			2011
3386035360	http://id.snsb.info/bfl/collection_bayernflora/8298053/30720162/200941	Plantae	Tracheophyta	Magnoliopsida	Caryophyllales	Caryophyllaceae	Dianthus	Dianthus superbus	SPECIES	Dianthus superbus L.	DE		48.42	11.14	10	6	1973
3386034103	http://id.snsb.info/bfl/collection_bayernflora/8344032/30883860	Plantae	Tracheophyta	Magnoliopsida	Caryophyllales	Caryophyllaceae	Dianthus	Dianthus superbus	SPECIES	Dianthus superbus L.	DE		48.16	11.37			2010
3386033384	http://id.snsb.info/bfl/collection_bayernflora/8332559/30831406	Plantae	Tracheophyta	Magnoliopsida	Caryophyllales	Caryophyllaceae	Dianthus	Dianthus superbus	SPECIES	Dianthus superbus L.	DE		50.36	10.73			1981
3386033330	http://id.snsb.info/bfl/collection_bayernflora/8331912/30828075	Plantae	Tracheophyta	Magnoliopsida	Caryophyllales	Caryophyllaceae	Dianthus	Dianthus superbus	SPECIES	Dianthus superbus L.	DE		48.71	11.02	24	7	1983
3386033323	http://id.snsb.info/bfl/collection_bayernflora/8331713/30827303	Plantae	Tracheophyta	Magnoliopsida	Caryophyllales	Caryophyllaceae	Dianthus	Dianthus superbus	SPECIES	Dianthus superbus L.	DE		48.06	10.35			1985
3386031178	http://id.snsb.info/bfl/collection_bayernflora/8344048/30884708	Plantae	Tracheophyta	Magnoliopsida	Caryophyllales	Caryophyllaceae	Dianthus	Dianthus superbus	SPECIES	Dianthus superbus L.	DE		48.19	11.39			2013
3386030262	http://id.snsb.info/bfl/collection_bayernflora/8331707/30827272	Plantae	Tracheophyta	Magnoliopsida	Caryophyllales	Caryophyllaceae	Dianthus	Dianthus superbus	SPECIES	Dianthus superbus L.	DE		50.18	10.59			1984
3386029313	http://id.snsb.info/bfl/collection_bayernflora/8312165/30763397	Plantae	Tracheophyta	Magnoliopsida	Caryophyllales	Caryophyllaceae	Dianthus	Dianthus superbus	SPECIES	Dianthus superbus L.	DE		48.68	12.59	19	7	1988
3386028267	http://id.snsb.info/bfl/collection_bayernflora/8337608/30856186/203803	Plantae	Tracheophyta	Magnoliopsida	Caryophyllales	Caryophyllaceae	Dianthus	Dianthus superbus	SPECIES	Dianthus superbus L.	DE		48.83	10.9			1977
3386026601	http://id.snsb.info/bfl/collection_bayernflora/8336671/30850425	Plantae	Tracheophyta	Magnoliopsida	Caryophyllales	Caryophyllaceae	Dianthus	Dianthus superbus	SPECIES	Dianthus superbus L.	DE		49.1	10.78			1975
3386025782	http://id.snsb.info/bfl/collection_bayernflora/8316742/30777023	Plantae	Tracheophyta	Magnoliopsida	Caryophyllales	Caryophyllaceae	Dianthus	Dianthus superbus	SPECIES	Dianthus superbus L.	DE		47.62	10.25	22	6	1998
3386024108	http://id.snsb.info/bfl/collection_bayernflora/8344049/30884707	Plantae	Tracheophyta	Magnoliopsida	Caryophyllales	Caryophyllaceae	Dianthus	Dianthus superbus	SPECIES	Dianthus superbus L.	DE		48.19	11.39			2012
3386023610	http://id.snsb.info/bfl/collection_bayernflora/8335593/30845214	Plantae	Tracheophyta	Magnoliopsida	Caryophyllales	Caryophyllaceae	Dianthus	Dianthus superbus	SPECIES	Dianthus superbus L.	DE		49.59	10.3			1983
3386023590	http://id.snsb.info/bfl/collection_bayernflora/8335286/30843372	Plantae	Tracheophyta	Magnoliopsida	Caryophyllales	Caryophyllaceae	Dianthus	Dianthus superbus	SPECIES	Dianthus superbus L.	DE		49.61	10.32			1983
3386022779	http://id.snsb.info/bfl/collection_bayernflora/8319333/30785440	Plantae	Tracheophyta	Magnoliopsida	Caryophyllales	Caryophyllaceae	Dianthus	Dianthus superbus	SPECIES	Dianthus superbus L.	DE		48.01	10.2			1985
3386022423	http://id.snsb.info/bfl/collection_bayernflora/8311109/30759833	Plantae	Tracheophyta	Magnoliopsida	Caryophyllales	Caryophyllaceae	Dianthus	Dianthus superbus	SPECIES	Dianthus superbus L.	DE		48.5	10.28			1996
3386022188	http://id.snsb.info/bfl/collection_bayernflora/8348607/30894703	Plantae	Tracheophyta	Magnoliopsida	Caryophyllales	Caryophyllaceae	Dianthus	Dianthus superbus	SPECIES	Dianthus superbus L.	DE		47.78	11.43			2014
3386022064	http://id.snsb.info/bfl/collection_bayernflora/8344264/30886365	Plantae	Tracheophyta	Magnoliopsida	Caryophyllales	Caryophyllaceae	Dianthus	Dianthus superbus	SPECIES	Dianthus superbus L.	DE		47.74	10.85			1994
3386020597	http://id.snsb.info/bfl/collection_bayernflora/8335627/30845154	Plantae	Tracheophyta	Magnoliopsida	Caryophyllales	Caryophyllaceae	Dianthus	Dianthus superbus	SPECIES	Dianthus superbus L.	DE		49.58	10.3			1983
3386020046	http://id.snsb.info/bfl/collection_bayernflora/8325290/30804601	Plantae	Tracheophyta	Magnoliopsida	Caryophyllales	Caryophyllaceae	Dianthus	Dianthus superbus	SPECIES	Dianthus superbus L.	DE		48.09	10.33	28	6	2016
3386020045	http://id.snsb.info/bfl/collection_bayernflora/8325274/30804573	Plantae	Tracheophyta	Magnoliopsida	Caryophyllales	Caryophyllaceae	Dianthus	Dianthus superbus	SPECIES	Dianthus superbus L.	DE		47.59	10.66	28	6	2017
3386020005	http://id.snsb.info/bfl/collection_bayernflora/8324249/30801483	Plantae	Tracheophyta	Magnoliopsida	Caryophyllales	Caryophyllaceae	Dianthus	Dianthus superbus	SPECIES	Dianthus superbus L.	DE		49.74	10.02			1985
3386019714	http://id.snsb.info/bfl/collection_bayernflora/8317722/30780102	Plantae	Tracheophyta	Magnoliopsida	Caryophyllales	Caryophyllaceae	Dianthus	Dianthus superbus	SPECIES	Dianthus superbus L.	DE		48.46	11.91	12	9	2014
3386019686	http://id.snsb.info/bfl/collection_bayernflora/8317100/30778152	Plantae	Tracheophyta	Magnoliopsida	Caryophyllales	Caryophyllaceae	Dianthus	Dianthus superbus	SPECIES	Dianthus superbus L.	DE		48.16	11.37			2009
3386019225	http://id.snsb.info/bfl/collection_bayernflora/8328072/30812560	Plantae	Tracheophyta	Magnoliopsida	Caryophyllales	Caryophyllaceae	Dianthus	Dianthus superbus	SPECIES	Dianthus superbus L.	DE		48.27	10.77	30	6	1968
3386019114	http://id.snsb.info/bfl/collection_bayernflora/8325674/30805590	Plantae	Tracheophyta	Magnoliopsida	Caryophyllales	Caryophyllaceae	Dianthus	Dianthus superbus	SPECIES	Dianthus superbus L.	DE		50.04	12.13	24	8	1995
3386019062	http://id.snsb.info/bfl/collection_bayernflora/8324387/30802104	Plantae	Tracheophyta	Magnoliopsida	Caryophyllales	Caryophyllaceae	Dianthus	Dianthus superbus	SPECIES	Dianthus superbus L.	DE		49.89	11.83	27	8	2005
3386016918	http://id.snsb.info/bfl/collection_bayernflora/8322284/30795102	Plantae	Tracheophyta	Magnoliopsida	Caryophyllales	Caryophyllaceae	Dianthus	Dianthus superbus	SPECIES	Dianthus superbus L.	DE		48.35	10.76	26	5	2014
3386016806	http://id.snsb.info/bfl/collection_bayernflora/8319668/30786779	Plantae	Tracheophyta	Magnoliopsida	Caryophyllales	Caryophyllaceae	Dianthus	Dianthus superbus	SPECIES	Dianthus superbus L.	DE		47.56	13.03	15	7	2016
3386016749	http://id.snsb.info/bfl/collection_bayernflora/8318484/30782569	Plantae	Tracheophyta	Magnoliopsida	Caryophyllales	Caryophyllaceae	Dianthus	Dianthus superbus	SPECIES	Dianthus superbus L.	DE		48.78	11.34	20	6	1999
3386015975	http://id.snsb.info/bfl/collection_bayernflora/8321572/30793329	Plantae	Tracheophyta	Magnoliopsida	Caryophyllales	Caryophyllaceae	Dianthus	Dianthus superbus	SPECIES	Dianthus superbus L.	DE		47.93	12.47	24	7	1988
3386015831	http://id.snsb.info/bfl/collection_bayernflora/8318449/30782481	Plantae	Tracheophyta	Magnoliopsida	Caryophyllales	Caryophyllaceae	Dianthus	Dianthus superbus	SPECIES	Dianthus superbus L.	DE		48.11	10.6	23	7	2014
3386015762	http://id.snsb.info/bfl/collection_bayernflora/8317114/30778318	Plantae	Tracheophyta	Magnoliopsida	Caryophyllales	Caryophyllaceae	Dianthus	Dianthus superbus	SPECIES	Dianthus superbus L.	DE		48.79	11.9	11	9	1992
3386014686	http://id.snsb.info/bfl/collection_bayernflora/8334432/30839042	Plantae	Tracheophyta	Magnoliopsida	Caryophyllales	Caryophyllaceae	Dianthus	Dianthus superbus	SPECIES	Dianthus superbus L.	DE		49.85	10.87			1990
3386013979	http://id.snsb.info/bfl/collection_bayernflora/8338855/30863968	Plantae	Tracheophyta	Magnoliopsida	Caryophyllales	Caryophyllaceae	Dianthus	Dianthus superbus	SPECIES	Dianthus superbus L.	DE		48.09	10.63			1979
3386013782	http://id.snsb.info/bfl/collection_bayernflora/8335894/30846277	Plantae	Tracheophyta	Magnoliopsida	Caryophyllales	Caryophyllaceae	Dianthus	Dianthus superbus	SPECIES	Dianthus superbus L.	DE		49.43	10.26			1977
3386011778	http://id.snsb.info/bfl/collection_bayernflora/8337417/30854338	Plantae	Tracheophyta	Magnoliopsida	Caryophyllales	Caryophyllaceae	Dianthus	Dianthus superbus	SPECIES	Dianthus superbus L.	DE		48.94	12.61			2001
3386011171	http://id.snsb.info/bfl/collection_bayernflora/8344029/30883778	Plantae	Tracheophyta	Magnoliopsida	Caryophyllales	Caryophyllaceae	Dianthus	Dianthus superbus	SPECIES	Dianthus superbus L.	DE		48.16	11.36			2015
3386011170	http://id.snsb.info/bfl/collection_bayernflora/8344025/30883639	Plantae	Tracheophyta	Magnoliopsida	Caryophyllales	Caryophyllaceae	Dianthus	Dianthus superbus	SPECIES	Dianthus superbus L.	DE		48.16	11.37			2013
3386011160	http://id.snsb.info/bfl/collection_bayernflora/8343970/30882900	Plantae	Tracheophyta	Magnoliopsida	Caryophyllales	Caryophyllaceae	Dianthus	Dianthus superbus	SPECIES	Dianthus superbus L.	DE		48.2	11.4			2012
3386009771	http://id.snsb.info/bfl/collection_bayernflora/8338269/30861269	Plantae	Tracheophyta	Magnoliopsida	Caryophyllales	Caryophyllaceae	Dianthus	Dianthus superbus	SPECIES	Dianthus superbus L.	DE		48.72	12.76			1992
3386009761	http://id.snsb.info/bfl/collection_bayernflora/8338239/30861105	Plantae	Tracheophyta	Magnoliopsida	Caryophyllales	Caryophyllaceae	Dianthus	Dianthus superbus	SPECIES	Dianthus superbus L.	DE		48.73	12.83			1992
3386009425	http://id.snsb.info/bfl/collection_bayernflora/8333126/30834372	Plantae	Tracheophyta	Magnoliopsida	Caryophyllales	Caryophyllaceae	Dianthus	Dianthus superbus	SPECIES	Dianthus superbus L.	DE		50.26	10.34			1980
3386009189	http://id.snsb.info/bfl/collection_bayernflora/8329862/30818361	Plantae	Tracheophyta	Magnoliopsida	Caryophyllales	Caryophyllaceae	Dianthus	Dianthus superbus	SPECIES	Dianthus superbus L.	DE		48.29	10.79			1968
3386008948	http://id.snsb.info/bfl/collection_bayernflora/8323881/30800479	Plantae	Tracheophyta	Magnoliopsida	Caryophyllales	Caryophyllaceae	Dianthus	Dianthus superbus	SPECIES	Dianthus superbus L.	DE		48.83	12.1	27	6	2011
3386008797	http://id.snsb.info/bfl/collection_bayernflora/8321015/30790892	Plantae	Tracheophyta	Magnoliopsida	Caryophyllales	Caryophyllaceae	Dianthus	Dianthus superbus	SPECIES	Dianthus superbus L.	DE		47.72	10.74	25	6	1995
3386008615	http://id.snsb.info/bfl/collection_bayernflora/8317104/30778210	Plantae	Tracheophyta	Magnoliopsida	Caryophyllales	Caryophyllaceae	Dianthus	Dianthus superbus	SPECIES	Dianthus superbus L.	DE		48.16	11.37			2013
3386008454	http://id.snsb.info/bfl/collection_bayernflora/8313085/30766631	Plantae	Tracheophyta	Magnoliopsida	Caryophyllales	Caryophyllaceae	Dianthus	Dianthus superbus	SPECIES	Dianthus superbus L.	DE		50.29	10.81	20	5	1995
3386008428	http://id.snsb.info/bfl/collection_bayernflora/8312678/30764869	Plantae	Tracheophyta	Magnoliopsida	Caryophyllales	Caryophyllaceae	Dianthus	Dianthus superbus	SPECIES	Dianthus superbus L.	DE		47.53	11.32			1990
3386007601	http://id.snsb.info/bfl/collection_bayernflora/8335626/30845148	Plantae	Tracheophyta	Magnoliopsida	Caryophyllales	Caryophyllaceae	Dianthus	Dianthus superbus	SPECIES	Dianthus superbus L.	DE		49.58	10.33			1983
3386006640	http://id.snsb.info/bfl/collection_bayernflora/8335598/30845109	Plantae	Tracheophyta	Magnoliopsida	Caryophyllales	Caryophyllaceae	Dianthus	Dianthus superbus	SPECIES	Dianthus superbus L.	DE		49.59	10.32			1983
3386005946	http://id.snsb.info/bfl/collection_bayernflora/8322381/30795396	Plantae	Tracheophyta	Magnoliopsida	Caryophyllales	Caryophyllaceae	Dianthus	Dianthus superbus	SPECIES	Dianthus superbus L.	DE		48.35	10.76	26	5	2014
3386005777	http://id.snsb.info/bfl/collection_bayernflora/8318744/30783331	Plantae	Tracheophyta	Magnoliopsida	Caryophyllales	Caryophyllaceae	Dianthus	Dianthus superbus	SPECIES	Dianthus superbus L.	DE		47.99	10.3	22	6	1994
3386004488	http://id.snsb.info/bfl/collection_bayernflora/8293338/30703371	Plantae	Tracheophyta	Magnoliopsida	Caryophyllales	Caryophyllaceae	Dianthus	Dianthus superbus	SPECIES	Dianthus superbus L.	DE		50.07	11.02			1992
3386004010	http://id.snsb.info/bfl/collection_bayernflora/8323651/30799317	Plantae	Tracheophyta	Magnoliopsida	Caryophyllales	Caryophyllaceae	Dianthus	Dianthus superbus	SPECIES	Dianthus superbus L.	DE		48.26	11.79	27	5	1984
3386003827	http://id.snsb.info/bfl/collection_bayernflora/8319559/30786456	Plantae	Tracheophyta	Magnoliopsida	Caryophyllales	Caryophyllaceae	Dianthus	Dianthus superbus	SPECIES	Dianthus superbus L.	DE		47.99	10.6	24	6	2016
3386003631	http://id.snsb.info/bfl/collection_bayernflora/8315249/30773168	Plantae	Tracheophyta	Magnoliopsida	Caryophyllales	Caryophyllaceae	Dianthus	Dianthus superbus	SPECIES	Dianthus superbus L.	DE		48.07	10.77	25	7	2000
3386003320	http://id.snsb.info/bfl/collection_bayernflora/8308766/30753014	Plantae	Tracheophyta	Magnoliopsida	Caryophyllales	Caryophyllaceae	Dianthus	Dianthus superbus	SPECIES	Dianthus superbus L.	DE		49.89	11.83	17	6	2007
3386002274	http://id.snsb.info/bfl/collection_bayernflora/8331711/30827296	Plantae	Tracheophyta	Magnoliopsida	Caryophyllales	Caryophyllaceae	Dianthus	Dianthus superbus	SPECIES	Dianthus superbus L.	DE		48	10.2	21	8	1984
3386001659	http://id.snsb.info/bfl/collection_bayernflora/8318405/30782400	Plantae	Tracheophyta	Magnoliopsida	Caryophyllales	Caryophyllaceae	Dianthus	Dianthus superbus	SPECIES	Dianthus superbus L.	DE		48.68	12.57	23	7	1992
3386001452	http://id.snsb.info/bfl/collection_bayernflora/8313330/30767281	Plantae	Tracheophyta	Magnoliopsida	Caryophyllales	Caryophyllaceae	Dianthus	Dianthus superbus	SPECIES	Dianthus superbus L.	DE		48.79	11.28	24	6	1999
3386001353	http://id.snsb.info/bfl/collection_bayernflora/8310537/30758421	Plantae	Tracheophyta	Magnoliopsida	Caryophyllales	Caryophyllaceae	Dianthus	Dianthus superbus	SPECIES	Dianthus superbus L.	DE		48.83	12.91	18	7	2007
3386001129	http://id.snsb.info/bfl/collection_bayernflora/8329865/30818353	Plantae	Tracheophyta	Magnoliopsida	Caryophyllales	Caryophyllaceae	Dianthus	Dianthus superbus	SPECIES	Dianthus superbus L.	DE		48.29	10.79		7	1966
3386000960	http://id.snsb.info/bfl/collection_bayernflora/8325007/30803577	Plantae	Tracheophyta	Magnoliopsida	Caryophyllales	Caryophyllaceae	Dianthus	Dianthus superbus	SPECIES	Dianthus superbus L.	DE		48.59	10.65	31	7	2009
3386000621	http://id.snsb.info/bfl/collection_bayernflora/8317182/30778548	Plantae	Tracheophyta	Magnoliopsida	Caryophyllales	Caryophyllaceae	Dianthus	Dianthus superbus	SPECIES	Dianthus superbus L.	DE		49.97	10.33	22	8	1986
3386000614	http://id.snsb.info/bfl/collection_bayernflora/8317105/30778211	Plantae	Tracheophyta	Magnoliopsida	Caryophyllales	Caryophyllaceae	Dianthus	Dianthus superbus	SPECIES	Dianthus superbus L.	DE		48.16	11.37			2014
3386000380	http://id.snsb.info/bfl/collection_bayernflora/8311406/30761116	Plantae	Tracheophyta	Magnoliopsida	Caryophyllales	Caryophyllaceae	Dianthus	Dianthus superbus	SPECIES	Dianthus superbus L.	DE		49.66	10.44	11	8	1986
3386000172	http://id.snsb.info/bfl/collection_bayernflora/8303583/30737673	Plantae	Tracheophyta	Magnoliopsida	Caryophyllales	Caryophyllaceae	Dianthus	Dianthus superbus	SPECIES	Dianthus superbus L.	DE		48.71	12.75			1976
3385999910	http://id.snsb.info/bfl/collection_bayernflora/8298069/30720185	Plantae	Tracheophyta	Magnoliopsida	Caryophyllales	Caryophyllaceae	Dianthus	Dianthus superbus	SPECIES	Dianthus superbus L.	DE		47.91	11.08	10	6	1990
3385999454	http://id.snsb.info/bfl/collection_bayernflora/8288040/30688630	Plantae	Tracheophyta	Magnoliopsida	Caryophyllales	Caryophyllaceae	Dianthus	Dianthus superbus	SPECIES	Dianthus superbus L.	DE		49.02	10.55	6	8	1984
3385999347	http://id.snsb.info/bfl/collection_bayernflora/8283917/30679700	Plantae	Tracheophyta	Magnoliopsida	Caryophyllales	Caryophyllaceae	Dianthus	Dianthus superbus	SPECIES	Dianthus superbus L.	DE		48.22	10.14	2	7	1995
3385998897	http://id.snsb.info/bfl/collection_bayernflora/8321787/30793819	Plantae	Tracheophyta	Magnoliopsida	Caryophyllales	Caryophyllaceae	Dianthus	Dianthus superbus	SPECIES	Dianthus superbus L.	DE		47.94	11.19	23	7	1993
3385998456	http://id.snsb.info/bfl/collection_bayernflora/8312437/30764097	Plantae	Tracheophyta	Magnoliopsida	Caryophyllales	Caryophyllaceae	Dianthus	Dianthus superbus	SPECIES	Dianthus superbus L.	DE		50.32	10.59	19	8	1981
3385998349	http://id.snsb.info/bfl/collection_bayernflora/8310184/30757195	Plantae	Tracheophyta	Magnoliopsida	Caryophyllales	Caryophyllaceae	Dianthus	Dianthus superbus	SPECIES	Dianthus superbus L.	DE		48.49	10.77	18	6	1969
3385998098	http://id.snsb.info/bfl/collection_bayernflora/8303447/30737284	Plantae	Tracheophyta	Magnoliopsida	Caryophyllales	Caryophyllaceae	Dianthus	Dianthus superbus	SPECIES	Dianthus superbus L.	DE		48.17	11.69			2016
3385997769	http://id.snsb.info/bfl/collection_bayernflora/8295678/30713442	Plantae	Tracheophyta	Magnoliopsida	Caryophyllales	Caryophyllaceae	Dianthus	Dianthus superbus	SPECIES	Dianthus superbus L.	DE		49.63	10.32	8	8	1991
3385997518	http://id.snsb.info/bfl/collection_bayernflora/8292263/30698522	Plantae	Tracheophyta	Magnoliopsida	Caryophyllales	Caryophyllaceae	Dianthus	Dianthus superbus	SPECIES	Dianthus superbus L.	DE		48.59	10.64		7	1994
3385995849	http://id.snsb.info/bfl/collection_bayernflora/8322748/30796715	Plantae	Tracheophyta	Magnoliopsida	Caryophyllales	Caryophyllaceae	Dianthus	Dianthus superbus	SPECIES	Dianthus superbus L.	DE		47.97	10.2			1996
3385995833	http://id.snsb.info/bfl/collection_bayernflora/8322558/30796000	Plantae	Tracheophyta	Magnoliopsida	Caryophyllales	Caryophyllaceae	Dianthus	Dianthus superbus	SPECIES	Dianthus superbus L.	DE		48.24	11.74	15	6	2014
3385995423	http://id.snsb.info/bfl/collection_bayernflora/8313277/30767107	Plantae	Tracheophyta	Magnoliopsida	Caryophyllales	Caryophyllaceae	Dianthus	Dianthus superbus	SPECIES	Dianthus superbus L.	DE		49.55	10.41	29	9	1998
3385995171	http://id.snsb.info/bfl/collection_bayernflora/8304875/30741955	Plantae	Tracheophyta	Magnoliopsida	Caryophyllales	Caryophyllaceae	Dianthus	Dianthus superbus	SPECIES	Dianthus superbus L.	DE		48.33	10.99	14	10	1970
3385993678	http://id.snsb.info/bfl/collection_bayernflora/8293952/30705767	Plantae	Tracheophyta	Magnoliopsida	Caryophyllales	Caryophyllaceae	Dianthus	Dianthus superbus	SPECIES	Dianthus superbus L.	DE		49.56	10.41			1975
3385993138	http://id.snsb.info/bfl/collection_bayernflora/8329483/30817098	Plantae	Tracheophyta	Magnoliopsida	Caryophyllales	Caryophyllaceae	Dianthus	Dianthus superbus	SPECIES	Dianthus superbus L.	DE		48.69	12.47	31	7	1992
3385992672	http://id.snsb.info/bfl/collection_bayernflora/8318446/30782474	Plantae	Tracheophyta	Magnoliopsida	Caryophyllales	Caryophyllaceae	Dianthus	Dianthus superbus	SPECIES	Dianthus superbus L.	DE		48.11	10.61	23	7	2014
3385992193	http://id.snsb.info/bfl/collection_bayernflora/8305346/30742968	Plantae	Tracheophyta	Magnoliopsida	Caryophyllales	Caryophyllaceae	Dianthus	Dianthus superbus	SPECIES	Dianthus superbus L.	DE		47.57	13.04	3	8	1985
3385991935	http://id.snsb.info/bfl/collection_bayernflora/8299404/30724163	Plantae	Tracheophyta	Magnoliopsida	Caryophyllales	Caryophyllaceae	Dianthus	Dianthus superbus	SPECIES	Dianthus superbus L.	DE		49.7	10.06			1990
3385991457	http://id.snsb.info/bfl/collection_bayernflora/8288978/30690354	Plantae	Tracheophyta	Magnoliopsida	Caryophyllales	Caryophyllaceae	Dianthus	Dianthus superbus	SPECIES	Dianthus superbus L.	DE		49.86	10.9			1998
3385991354	http://id.snsb.info/bfl/collection_bayernflora/8285091/30682314	Plantae	Tracheophyta	Magnoliopsida	Caryophyllales	Caryophyllaceae	Dianthus	Dianthus superbus	SPECIES	Dianthus superbus L.	DE		47.93	11.28	19	6	2003
3385991343	http://id.snsb.info/bfl/collection_bayernflora/8284768/30681490	Plantae	Tracheophyta	Magnoliopsida	Caryophyllales	Caryophyllaceae	Dianthus	Dianthus superbus	SPECIES	Dianthus superbus L.	DE		47.93	11.19	27	8	1994
3385990992	http://id.snsb.info/bfl/collection_bayernflora/8321810/30793896	Plantae	Tracheophyta	Magnoliopsida	Caryophyllales	Caryophyllaceae	Dianthus	Dianthus superbus	SPECIES	Dianthus superbus L.	DE		48.35	10.62	12	6	1970
3385989934	http://id.snsb.info/bfl/collection_bayernflora/8296529/30715955	Plantae	Tracheophyta	Magnoliopsida	Caryophyllales	Caryophyllaceae	Dianthus	Dianthus superbus	SPECIES	Dianthus superbus L.	DE		49.96	10.75	9	6	1988
3385988771	http://id.snsb.info/bfl/collection_bayernflora/8322564/30796028	Plantae	Tracheophyta	Magnoliopsida	Caryophyllales	Caryophyllaceae	Dianthus	Dianthus superbus	SPECIES	Dianthus superbus L.	DE		48.24	11.74	21	6	2017
3385988518	http://id.snsb.info/bfl/collection_bayernflora/8317102/30778181	Plantae	Tracheophyta	Magnoliopsida	Caryophyllales	Caryophyllaceae	Dianthus	Dianthus superbus	SPECIES	Dianthus superbus L.	DE		48.16	11.37			2011
3385988305	http://id.snsb.info/bfl/collection_bayernflora/8311764/30762076	Plantae	Tracheophyta	Magnoliopsida	Caryophyllales	Caryophyllaceae	Dianthus	Dianthus superbus	SPECIES	Dianthus superbus L.	DE		48.06	10.77	1	6	2000
3385988042	http://id.snsb.info/bfl/collection_bayernflora/8322382/30795397	Plantae	Tracheophyta	Magnoliopsida	Caryophyllales	Caryophyllaceae	Dianthus	Dianthus superbus	SPECIES	Dianthus superbus L.	DE		48.35	10.76	26	5	2014
3385987542	http://id.snsb.info/bfl/collection_bayernflora/8311692/30761844	Plantae	Tracheophyta	Magnoliopsida	Caryophyllales	Caryophyllaceae	Dianthus	Dianthus superbus	SPECIES	Dianthus superbus L.	DE		47.93	11.27	19	6	2003
3385986946	http://id.snsb.info/bfl/collection_bayernflora/8322563/30796045	Plantae	Tracheophyta	Magnoliopsida	Caryophyllales	Caryophyllaceae	Dianthus	Dianthus superbus	SPECIES	Dianthus superbus L.	DE		48.24	11.74	26	6	2017
3385986254	http://id.snsb.info/bfl/collection_bayernflora/8329857/30818323	Plantae	Tracheophyta	Magnoliopsida	Caryophyllales	Caryophyllaceae	Dianthus	Dianthus superbus	SPECIES	Dianthus superbus L.	DE		48.59	10.65			1994
3385985957	http://id.snsb.info/bfl/collection_bayernflora/8322992/30797559	Plantae	Tracheophyta	Magnoliopsida	Caryophyllales	Caryophyllaceae	Dianthus	Dianthus superbus	SPECIES	Dianthus superbus L.	DE		47.93	11.35	7	7	1995
3385985891	http://id.snsb.info/bfl/collection_bayernflora/8321282/30792115	Plantae	Tracheophyta	Magnoliopsida	Caryophyllales	Caryophyllaceae	Dianthus	Dianthus superbus	SPECIES	Dianthus superbus L.	DE		47.95	12.01	21	7	1992
3385985565	http://id.snsb.info/bfl/collection_bayernflora/8313652/30768691	Plantae	Tracheophyta	Magnoliopsida	Caryophyllales	Caryophyllaceae	Dianthus	Dianthus superbus	SPECIES	Dianthus superbus L.	DE		48.24	10.69	3	7	1966
3385985092	http://id.snsb.info/bfl/collection_bayernflora/8327580/30811208	Plantae	Tracheophyta	Magnoliopsida	Caryophyllales	Caryophyllaceae	Dianthus	Dianthus superbus	SPECIES	Dianthus superbus L.	DE		47.76	11.33	14	7	1996
3385983669	http://id.snsb.info/bfl/collection_bayernflora/8317077/30777979	Plantae	Tracheophyta	Magnoliopsida	Caryophyllales	Caryophyllaceae	Dianthus	Dianthus superbus	SPECIES	Dianthus superbus L.	DE		49.62	10.4			1983
3385981814	http://id.snsb.info/bfl/collection_bayernflora/8319612/30786623	Plantae	Tracheophyta	Magnoliopsida	Caryophyllales	Caryophyllaceae	Dianthus	Dianthus superbus	SPECIES	Dianthus superbus L.	DE		47.87	10.41			1985
3385981177	http://id.snsb.info/bfl/collection_bayernflora/8304014/30738813	Plantae	Tracheophyta	Magnoliopsida	Caryophyllales	Caryophyllaceae	Dianthus	Dianthus superbus	SPECIES	Dianthus superbus L.	DE		47.71	11.34	2	7	1999
3385981106	http://id.snsb.info/bfl/collection_bayernflora/8302394/30733905	Plantae	Tracheophyta	Magnoliopsida	Caryophyllales	Caryophyllaceae	Dianthus	Dianthus superbus	SPECIES	Dianthus superbus L.	DE		47.61	10.58		7	1995
3385980980	http://id.snsb.info/bfl/collection_bayernflora/8299761/30725143	Plantae	Tracheophyta	Magnoliopsida	Caryophyllales	Caryophyllaceae	Dianthus	Dianthus superbus	SPECIES	Dianthus superbus L.	DE		47.66	10.43	11	6	1983
3385980854	http://id.snsb.info/bfl/collection_bayernflora/8296467/30715690	Plantae	Tracheophyta	Magnoliopsida	Caryophyllales	Caryophyllaceae	Dianthus	Dianthus superbus	SPECIES	Dianthus superbus L.	DE		49.67	10.36	8	6	1986
3385979191	http://id.snsb.info/bfl/collection_bayernflora/8307024/30747630	Plantae	Tracheophyta	Magnoliopsida	Caryophyllales	Caryophyllaceae	Dianthus	Dianthus superbus	SPECIES	Dianthus superbus L.	DE		48.07	10.53	5	7	2016
3385979034	http://id.snsb.info/bfl/collection_bayernflora/8303434/30737131	Plantae	Tracheophyta	Magnoliopsida	Caryophyllales	Caryophyllaceae	Dianthus	Dianthus superbus	SPECIES	Dianthus superbus L.	DE		48.18	11.69			2011
3385978936	http://id.snsb.info/bfl/collection_bayernflora/8301304/30730204	Plantae	Tracheophyta	Magnoliopsida	Caryophyllales	Caryophyllaceae	Dianthus	Dianthus superbus	SPECIES	Dianthus superbus L.	DE		48.11	10.2	12	6	2017
3385978870	http://id.snsb.info/bfl/collection_bayernflora/8299900/30725831	Plantae	Tracheophyta	Magnoliopsida	Caryophyllales	Caryophyllaceae	Dianthus	Dianthus superbus	SPECIES	Dianthus superbus L.	DE		48.71	12.76	11	6	2011
3385978273	http://id.snsb.info/bfl/collection_bayernflora/8307615/30749419	Plantae	Tracheophyta	Magnoliopsida	Caryophyllales	Caryophyllaceae	Dianthus	Dianthus superbus	SPECIES	Dianthus superbus L.	DE		49.63	10.47	16	7	1989
3385977847	http://id.snsb.info/bfl/collection_bayernflora/8298070/30720186	Plantae	Tracheophyta	Magnoliopsida	Caryophyllales	Caryophyllaceae	Dianthus	Dianthus superbus	SPECIES	Dianthus superbus L.	DE		47.84	11.08	10	6	1990
3385977698	http://id.snsb.info/bfl/collection_bayernflora/8294358/30707698	Plantae	Tracheophyta	Magnoliopsida	Caryophyllales	Caryophyllaceae	Dianthus	Dianthus superbus	SPECIES	Dianthus superbus L.	DE		48.18	11.9		9	1985
3385977330	http://id.snsb.info/bfl/collection_bayernflora/8285184/30682480	Plantae	Tracheophyta	Magnoliopsida	Caryophyllales	Caryophyllaceae	Dianthus	Dianthus superbus	SPECIES	Dianthus superbus L.	DE		48.08	10.33	28	6	2016
3385976936	http://id.snsb.info/bfl/collection_bayernflora/8301231/30729873	Plantae	Tracheophyta	Magnoliopsida	Caryophyllales	Caryophyllaceae	Dianthus	Dianthus superbus	SPECIES	Dianthus superbus L.	DE		48.72	12.79	12	6	2011
3385976811	http://id.snsb.info/bfl/collection_bayernflora/8298374/30721070	Plantae	Tracheophyta	Magnoliopsida	Caryophyllales	Caryophyllaceae	Dianthus	Dianthus superbus	SPECIES	Dianthus superbus L.	DE		47.75	10.79	11	7	1987
3385976498	http://id.snsb.info/bfl/collection_bayernflora/8292842/30701250	Plantae	Tracheophyta	Magnoliopsida	Caryophyllales	Caryophyllaceae	Dianthus	Dianthus superbus	SPECIES	Dianthus superbus L.	DE		48.6	10.64		7	1994
3385975346	http://id.snsb.info/bfl/collection_bayernflora/8286264/30684702	Plantae	Tracheophyta	Magnoliopsida	Caryophyllales	Caryophyllaceae	Dianthus	Dianthus superbus	SPECIES	Dianthus superbus L.	DE		48.8	12.95	14	11	1985
3385975267	http://id.snsb.info/bfl/collection_bayernflora/8307326/30748595	Plantae	Tracheophyta	Magnoliopsida	Caryophyllales	Caryophyllaceae	Dianthus	Dianthus superbus	SPECIES	Dianthus superbus L.	DE		47.73	10.84	16	7	1992
3385975125	http://id.snsb.info/bfl/collection_bayernflora/8303467/30737319	Plantae	Tracheophyta	Magnoliopsida	Caryophyllales	Caryophyllaceae	Dianthus	Dianthus superbus	SPECIES	Dianthus superbus L.	DE		48.79	12.95	13	9	2008
3385975121	http://id.snsb.info/bfl/collection_bayernflora/8303443/30737047	Plantae	Tracheophyta	Magnoliopsida	Caryophyllales	Caryophyllaceae	Dianthus	Dianthus superbus	SPECIES	Dianthus superbus L.	DE		48.17	11.69			2014
3385974628	http://id.snsb.info/bfl/collection_bayernflora/8292974/30701787	Plantae	Tracheophyta	Magnoliopsida	Caryophyllales	Caryophyllaceae	Dianthus	Dianthus superbus	SPECIES	Dianthus superbus L.	DE		49.97	10.26		8	1992
3385974261	http://id.snsb.info/bfl/collection_bayernflora/8309526/30755256	Plantae	Tracheophyta	Magnoliopsida	Caryophyllales	Caryophyllaceae	Dianthus	Dianthus superbus	SPECIES	Dianthus superbus L.	DE		49.67	10.61	17	9	1989
3385974002	http://id.snsb.info/bfl/collection_bayernflora/8303436/30737243	Plantae	Tracheophyta	Magnoliopsida	Caryophyllales	Caryophyllaceae	Dianthus	Dianthus superbus	SPECIES	Dianthus superbus L.	DE		48.17	11.69			2011
3385973933	http://id.snsb.info/bfl/collection_bayernflora/8301709/30731477	Plantae	Tracheophyta	Magnoliopsida	Caryophyllales	Caryophyllaceae	Dianthus	Dianthus superbus	SPECIES	Dianthus superbus L.	DE		47.68	10.82	12	7	1992
3385973627	http://id.snsb.info/bfl/collection_bayernflora/8294575/30709249	Plantae	Tracheophyta	Magnoliopsida	Caryophyllales	Caryophyllaceae	Dianthus	Dianthus superbus	SPECIES	Dianthus superbus L.	DE		47.83	11.85			1989
3385973615	http://id.snsb.info/bfl/collection_bayernflora/8294482/30708670	Plantae	Tracheophyta	Magnoliopsida	Caryophyllales	Caryophyllaceae	Dianthus	Dianthus superbus	SPECIES	Dianthus superbus L.	DE		48.22	10.14			1995
3385973578	http://id.snsb.info/bfl/collection_bayernflora/8294098/30706352	Plantae	Tracheophyta	Magnoliopsida	Caryophyllales	Caryophyllaceae	Dianthus	Dianthus superbus	SPECIES	Dianthus superbus L.	DE		47.71	10.81			1983
3385971569	http://id.snsb.info/bfl/collection_bayernflora/8290898/30696000	Plantae	Tracheophyta	Magnoliopsida	Caryophyllales	Caryophyllaceae	Dianthus	Dianthus superbus	SPECIES	Dianthus superbus L.	DE		48.58	10.64		6	1992
3385971388	http://id.snsb.info/bfl/collection_bayernflora/8285068/30682187	Plantae	Tracheophyta	Magnoliopsida	Caryophyllales	Caryophyllaceae	Dianthus	Dianthus superbus	SPECIES	Dianthus superbus L.	DE		48.09	10.33	6	7	2017
3385971357	http://id.snsb.info/bfl/collection_bayernflora/8283381/30678968	Plantae	Tracheophyta	Magnoliopsida	Caryophyllales	Caryophyllaceae	Dianthus	Dianthus superbus	SPECIES	Dianthus superbus L.	DE		48.14	10.6	5	8	2013
3385969675	http://id.snsb.info/bfl/collection_bayernflora/8296558/30716005	Plantae	Tracheophyta	Magnoliopsida	Caryophyllales	Caryophyllaceae	Dianthus	Dianthus superbus	SPECIES	Dianthus superbus L.	DE		48.24	11.06	9	6	1966
3385969566	http://id.snsb.info/bfl/collection_bayernflora/8294550/30709069	Plantae	Tracheophyta	Magnoliopsida	Caryophyllales	Caryophyllaceae	Dianthus	Dianthus superbus	SPECIES	Dianthus superbus L.	DE		50.35	10.51			1981
3385967879	http://id.snsb.info/bfl/collection_bayernflora/8297419/30718675	Plantae	Tracheophyta	Magnoliopsida	Caryophyllales	Caryophyllaceae	Dianthus	Dianthus superbus	SPECIES	Dianthus superbus L.	DE		48.18	11.32	9	9	1982
3385967032	http://id.snsb.info/bfl/collection_bayernflora/8300180/30726658	Plantae	Tracheophyta	Magnoliopsida	Caryophyllales	Caryophyllaceae	Dianthus	Dianthus superbus	SPECIES	Dianthus superbus L.	DE		50.4	9.85	11	8	1994
3385966018	http://id.snsb.info/bfl/collection_bayernflora/8301070/30729330	Plantae	Tracheophyta	Magnoliopsida	Caryophyllales	Caryophyllaceae	Dianthus	Dianthus superbus	SPECIES	Dianthus superbus L.	DE		47.65	11.15	12	6	1994
3385965739	http://id.snsb.info/bfl/collection_bayernflora/8294664/30709833	Plantae	Tracheophyta	Magnoliopsida	Caryophyllales	Caryophyllaceae	Dianthus	Dianthus superbus	SPECIES	Dianthus superbus L.	DE		47.63	10.61		8	1995
3385964704	http://id.snsb.info/bfl/collection_bayernflora/8294483/30708628	Plantae	Tracheophyta	Magnoliopsida	Caryophyllales	Caryophyllaceae	Dianthus	Dianthus superbus	SPECIES	Dianthus superbus L.	DE		48.22	10.14		6	1983
3385964530	http://id.snsb.info/bfl/collection_bayernflora/8290893/30695952	Plantae	Tracheophyta	Magnoliopsida	Caryophyllales	Caryophyllaceae	Dianthus	Dianthus superbus	SPECIES	Dianthus superbus L.	DE		48.6	10.62		6	1994
3385964195	http://id.snsb.info/bfl/collection_bayernflora/8305774/30744121	Plantae	Tracheophyta	Magnoliopsida	Caryophyllales	Caryophyllaceae	Dianthus	Dianthus superbus	SPECIES	Dianthus superbus L.	DE		47.91	11.25	29	6	2003
3385963808	http://id.snsb.info/bfl/collection_bayernflora/8297124/30717999	Plantae	Tracheophyta	Magnoliopsida	Caryophyllales	Caryophyllaceae	Dianthus	Dianthus superbus	SPECIES	Dianthus superbus L.	DE		47.69	11.14	9	8	1990
3385963486	http://id.snsb.info/bfl/collection_bayernflora/8290889/30695911	Plantae	Tracheophyta	Magnoliopsida	Caryophyllales	Caryophyllaceae	Dianthus	Dianthus superbus	SPECIES	Dianthus superbus L.	DE		48.61	10.64		6	1994
3385956246	http://id.snsb.info/bfl/collection_bayernflora/8307030/30747700	Plantae	Tracheophyta	Magnoliopsida	Caryophyllales	Caryophyllaceae	Dianthus	Dianthus superbus	SPECIES	Dianthus superbus L.	DE		48.7	11.45	8	8	1988
3385949419	http://id.snsb.info/bfl/collection_bayernflora/8294237/30707014/200813	Plantae	Tracheophyta	Magnoliopsida	Caryophyllales	Caryophyllaceae	Dianthus	Dianthus superbus	SPECIES	Dianthus superbus L.	DE		48.9	10.65			1963
3385949325	http://id.snsb.info/bfl/collection_bayernflora/8349817/30897235	Plantae	Tracheophyta	Magnoliopsida	Caryophyllales	Caryophyllaceae	Dianthus	Dianthus superbus	SPECIES	Dianthus superbus L.	DE		50.32	10.59			1996
3385948371	http://id.snsb.info/bfl/collection_bayernflora/8348640/30894509	Plantae	Tracheophyta	Magnoliopsida	Caryophyllales	Caryophyllaceae	Dianthus	Dianthus superbus	SPECIES	Dianthus superbus L.	DE		48.67	12.5			2011
3385946316	http://id.snsb.info/bfl/collection_bayernflora/8348614/30894890	Plantae	Tracheophyta	Magnoliopsida	Caryophyllales	Caryophyllaceae	Dianthus	Dianthus superbus	SPECIES	Dianthus superbus L.	DE		48.67	12.55			2013
3385945510	http://id.snsb.info/bfl/collection_bayernflora/8337595/30855548/203428	Plantae	Tracheophyta	Magnoliopsida	Caryophyllales	Caryophyllaceae	Dianthus	Dianthus superbus	SPECIES	Dianthus superbus L.	DE		48.87	10.67			1972
3385944284	http://id.snsb.info/bfl/collection_bayernflora/8284966/30681963	Plantae	Tracheophyta	Magnoliopsida	Caryophyllales	Caryophyllaceae	Dianthus	Dianthus superbus	SPECIES	Dianthus superbus L.	DE		47.74	11.04	6	7	1992
3385944265	http://id.snsb.info/bfl/collection_bayernflora/8284291/30680431	Plantae	Tracheophyta	Magnoliopsida	Caryophyllales	Caryophyllaceae	Dianthus	Dianthus superbus	SPECIES	Dianthus superbus L.	DE		50.4	9.84	5	10	1994
3385944193	http://id.snsb.info/bfl/collection_bayernflora/8280650/30673049	Plantae	Tracheophyta	Magnoliopsida	Caryophyllales	Caryophyllaceae	Dianthus	Dianthus superbus	SPECIES	Dianthus superbus L.	DE		47.99	10.6	4	7	2012
3385942938	http://id.snsb.info/bfl/collection_bayernflora/8262797/30645942	Plantae	Tracheophyta	Magnoliopsida	Caryophyllales	Caryophyllaceae	Dianthus	Dianthus superbus	SPECIES	Dianthus superbus L.	DE		48.8	12.95	5	8	2008
3385942004	http://id.snsb.info/bfl/collection_bayernflora/8340295/30868921	Plantae	Tracheophyta	Magnoliopsida	Caryophyllales	Caryophyllaceae	Dianthus	Dianthus superbus	SPECIES	Dianthus superbus L.	DE		48.03	11.15			1990
3385941393	http://id.snsb.info/bfl/collection_bayernflora/8331025/30823772	Plantae	Tracheophyta	Magnoliopsida	Caryophyllales	Caryophyllaceae	Dianthus	Dianthus superbus	SPECIES	Dianthus superbus L.	DE		49.62	10.32	13	7	1989
3385941172	http://id.snsb.info/bfl/collection_bayernflora/8344022/30883601	Plantae	Tracheophyta	Magnoliopsida	Caryophyllales	Caryophyllaceae	Dianthus	Dianthus superbus	SPECIES	Dianthus superbus L.	DE		48.16	11.37			2008
3385940973	http://id.snsb.info/bfl/collection_bayernflora/8340393/30869620	Plantae	Tracheophyta	Magnoliopsida	Caryophyllales	Caryophyllaceae	Dianthus	Dianthus superbus	SPECIES	Dianthus superbus L.	DE		47.92	10.16			1985
3385939300	http://id.snsb.info/bfl/collection_bayernflora/8282782/30677859	Plantae	Tracheophyta	Magnoliopsida	Caryophyllales	Caryophyllaceae	Dianthus	Dianthus superbus	SPECIES	Dianthus superbus L.	DE		47.99	10.59	5	7	2017
3385938921	http://id.snsb.info/bfl/collection_bayernflora/8254959/30632178	Plantae	Tracheophyta	Magnoliopsida	Caryophyllales	Caryophyllaceae	Dianthus	Dianthus superbus	SPECIES	Dianthus superbus L.	DE		48.35	10.76	26	5	2014
3385938428	http://id.snsb.info/bfl/collection_bayernflora/7697266/25535988	Plantae	Tracheophyta	Magnoliopsida	Caryophyllales	Caryophyllaceae	Dianthus	Dianthus superbus	SPECIES	Dianthus superbus L.	DE		47.52	13.04	18	8	2006
3385938422	http://id.snsb.info/bfl/collection_bayernflora/7697237/25367501	Plantae	Tracheophyta	Magnoliopsida	Caryophyllales	Caryophyllaceae	Dianthus	Dianthus superbus	SPECIES	Dianthus superbus L.	DE		47.52	13.04	17	7	2006
3385938419	http://id.snsb.info/bfl/collection_bayernflora/7697204/25399834	Plantae	Tracheophyta	Magnoliopsida	Caryophyllales	Caryophyllaceae	Dianthus	Dianthus superbus	SPECIES	Dianthus superbus L.	DE		47.52	13.04	11	9	2006
3385937944	http://id.snsb.info/bfl/collection_bayernflora/8340548/30869858	Plantae	Tracheophyta	Magnoliopsida	Caryophyllales	Caryophyllaceae	Dianthus	Dianthus superbus	SPECIES	Dianthus superbus L.	DE		47.93	10.17			1985
3385937660	http://id.snsb.info/bfl/collection_bayernflora/8336099/30847306	Plantae	Tracheophyta	Magnoliopsida	Caryophyllales	Caryophyllaceae	Dianthus	Dianthus superbus	SPECIES	Dianthus superbus L.	DE		49.32	10.18			1979
3385937321	http://id.snsb.info/bfl/collection_bayernflora/8330902/30823060	Plantae	Tracheophyta	Magnoliopsida	Caryophyllales	Caryophyllaceae	Dianthus	Dianthus superbus	SPECIES	Dianthus superbus L.	DE		48.72	12.8			1992
3385937143	http://id.snsb.info/bfl/collection_bayernflora/8344220/30885938	Plantae	Tracheophyta	Magnoliopsida	Caryophyllales	Caryophyllaceae	Dianthus	Dianthus superbus	SPECIES	Dianthus superbus L.	DE		50.26	10.35			1995
3385936889	http://id.snsb.info/bfl/collection_bayernflora/8339973/30867690	Plantae	Tracheophyta	Magnoliopsida	Caryophyllales	Caryophyllaceae	Dianthus	Dianthus superbus	SPECIES	Dianthus superbus L.	DE		48.27	12.05			1994
3385936528	http://id.snsb.info/bfl/collection_bayernflora/8334217/30838193	Plantae	Tracheophyta	Magnoliopsida	Caryophyllales	Caryophyllaceae	Dianthus	Dianthus superbus	SPECIES	Dianthus superbus L.	DE		49.94	10.73			1985
3385936274	http://id.snsb.info/bfl/collection_bayernflora/8344663/30886979	Plantae	Tracheophyta	Magnoliopsida	Caryophyllales	Caryophyllaceae	Dianthus	Dianthus superbus	SPECIES	Dianthus superbus L.	DE		50.03	11.41			2006
3385936258	http://id.snsb.info/bfl/collection_bayernflora/8344260/30886105	Plantae	Tracheophyta	Magnoliopsida	Caryophyllales	Caryophyllaceae	Dianthus	Dianthus superbus	SPECIES	Dianthus superbus L.	DE		47.74	10.85			1994
3385936239	http://id.snsb.info/bfl/collection_bayernflora/8344063/30884687	Plantae	Tracheophyta	Magnoliopsida	Caryophyllales	Caryophyllaceae	Dianthus	Dianthus superbus	SPECIES	Dianthus superbus L.	DE		48.19	11.39			2011
3385936158	http://id.snsb.info/bfl/collection_bayernflora/8342800/30879956	Plantae	Tracheophyta	Magnoliopsida	Caryophyllales	Caryophyllaceae	Dianthus	Dianthus superbus	SPECIES	Dianthus superbus L.	DE		50.28	10.34			2003
3385935741	http://id.snsb.info/bfl/collection_bayernflora/8335967/30846734	Plantae	Tracheophyta	Magnoliopsida	Caryophyllales	Caryophyllaceae	Dianthus	Dianthus superbus	SPECIES	Dianthus superbus L.	DE		49.47	10.46			1983
3385934324	http://id.snsb.info/bfl/collection_bayernflora/8330287/30820054	Plantae	Tracheophyta	Magnoliopsida	Caryophyllales	Caryophyllaceae	Dianthus	Dianthus superbus	SPECIES	Dianthus superbus L.	DE		48.06	12.06			1991
3385933669	http://id.snsb.info/bfl/collection_bayernflora/8335923/30846407	Plantae	Tracheophyta	Magnoliopsida	Caryophyllales	Caryophyllaceae	Dianthus	Dianthus superbus	SPECIES	Dianthus superbus L.	DE		49.47	10.46	15	6	1989
3385933485	http://id.snsb.info/bfl/collection_bayernflora/8333065/30834401	Plantae	Tracheophyta	Magnoliopsida	Caryophyllales	Caryophyllaceae	Dianthus	Dianthus superbus	SPECIES	Dianthus superbus L.	DE		50.23	10.47			1989
3385933364	http://id.snsb.info/bfl/collection_bayernflora/8331450/30825665	Plantae	Tracheophyta	Magnoliopsida	Caryophyllales	Caryophyllaceae	Dianthus	Dianthus superbus	SPECIES	Dianthus superbus L.	DE		48.68	12.59			2011
3385932129	http://id.snsb.info/bfl/collection_bayernflora/8276111/30662490	Plantae	Tracheophyta	Magnoliopsida	Caryophyllales	Caryophyllaceae	Dianthus	Dianthus superbus	SPECIES	Dianthus superbus L.	DE		47.54	13.03	1	10	2014
3385931928	http://id.snsb.info/bfl/collection_bayernflora/8254961/30632180	Plantae	Tracheophyta	Magnoliopsida	Caryophyllales	Caryophyllaceae	Dianthus	Dianthus superbus	SPECIES	Dianthus superbus L.	DE		48.35	10.76	26	5	2014
3385930349	http://id.snsb.info/bfl/collection_bayernflora/8331714/30827305	Plantae	Tracheophyta	Magnoliopsida	Caryophyllales	Caryophyllaceae	Dianthus	Dianthus superbus	SPECIES	Dianthus superbus L.	DE		48.06	10.35	21	8	1984
3385929413	http://id.snsb.info/bfl/collection_bayernflora/7697276/25591165	Plantae	Tracheophyta	Magnoliopsida	Caryophyllales	Caryophyllaceae	Dianthus	Dianthus superbus	SPECIES	Dianthus superbus L.	DE		47.52	13.04	2	8	2006
3385929409	http://id.snsb.info/bfl/collection_bayernflora/7697265/25535989	Plantae	Tracheophyta	Magnoliopsida	Caryophyllales	Caryophyllaceae	Dianthus	Dianthus superbus	SPECIES	Dianthus superbus L.	DE		47.57	13.04	18	8	2006
3385927480	http://id.snsb.info/bfl/collection_bayernflora/7697302/25758721	Plantae	Tracheophyta	Magnoliopsida	Caryophyllales	Caryophyllaceae	Dianthus	Dianthus superbus	SPECIES	Dianthus superbus L.	DE		47.57	13.04	10	8	2006
3385927478	http://id.snsb.info/bfl/collection_bayernflora/7697293/25678046	Plantae	Tracheophyta	Magnoliopsida	Caryophyllales	Caryophyllaceae	Dianthus	Dianthus superbus	SPECIES	Dianthus superbus L.	DE		47.57	13.04	4	7	2006
3385927015	http://id.snsb.info/bfl/collection_bayernflora/8254964/30632183	Plantae	Tracheophyta	Magnoliopsida	Caryophyllales	Caryophyllaceae	Dianthus	Dianthus superbus	SPECIES	Dianthus superbus L.	DE		48.35	10.76	16	5	2015
3385926595	http://id.snsb.info/bfl/collection_bayernflora/7697284/25650380	Plantae	Tracheophyta	Magnoliopsida	Caryophyllales	Caryophyllaceae	Dianthus	Dianthus superbus	SPECIES	Dianthus superbus L.	DE		47.57	13.04	9	8	2006
3385925167	http://id.snsb.info/bfl/collection_bayernflora/8281255/30674518	Plantae	Tracheophyta	Magnoliopsida	Caryophyllales	Caryophyllaceae	Dianthus	Dianthus superbus	SPECIES	Dianthus superbus L.	DE		48.18	11.9	9	9	1980
3385924211	http://id.snsb.info/bfl/collection_bayernflora/8280616/30672982	Plantae	Tracheophyta	Magnoliopsida	Caryophyllales	Caryophyllaceae	Dianthus	Dianthus superbus	SPECIES	Dianthus superbus L.	DE		48.01	11.31	4	7	2004
3385923869	http://id.snsb.info/bfl/collection_bayernflora/8253127/30629835	Plantae	Tracheophyta	Magnoliopsida	Caryophyllales	Caryophyllaceae	Dianthus	Dianthus superbus	SPECIES	Dianthus superbus L.	DE		47.57	10.01	29	6	2004
3385923436	http://id.snsb.info/bfl/collection_bayernflora/7697299/25706076	Plantae	Tracheophyta	Magnoliopsida	Caryophyllales	Caryophyllaceae	Dianthus	Dianthus superbus	SPECIES	Dianthus superbus L.	DE		47.57	13.04	6	7	2006
3385922148	http://id.snsb.info/bfl/collection_bayernflora/8325607/30805454	Plantae	Tracheophyta	Magnoliopsida	Caryophyllales	Caryophyllaceae	Dianthus	Dianthus superbus	SPECIES	Dianthus superbus L.	DE		48.26	10.77	28	8	1966
3385921264	http://id.snsb.info/bfl/collection_bayernflora/8287226/30686887	Plantae	Tracheophyta	Magnoliopsida	Caryophyllales	Caryophyllaceae	Dianthus	Dianthus superbus	SPECIES	Dianthus superbus L.	DE		47.98	10.49	7	7	2016
3385921032	http://id.snsb.info/bfl/collection_bayernflora/8278155/30667140	Plantae	Tracheophyta	Magnoliopsida	Caryophyllales	Caryophyllaceae	Dianthus	Dianthus superbus	SPECIES	Dianthus superbus L.	DE		48.27	10.68	19	7	1969
3385921019	http://id.snsb.info/bfl/collection_bayernflora/8277297/30665533	Plantae	Tracheophyta	Magnoliopsida	Caryophyllales	Caryophyllaceae	Dianthus	Dianthus superbus	SPECIES	Dianthus superbus L.	DE		48.21	11.93	1	7	1986
3385920778	http://id.snsb.info/bfl/collection_bayernflora/8254969/30632189	Plantae	Tracheophyta	Magnoliopsida	Caryophyllales	Caryophyllaceae	Dianthus	Dianthus superbus	SPECIES	Dianthus superbus L.	DE		48.35	10.76	3	6	2014
3385919760	http://id.snsb.info/bfl/collection_bayernflora/8319557/30786334	Plantae	Tracheophyta	Magnoliopsida	Caryophyllales	Caryophyllaceae	Dianthus	Dianthus superbus	SPECIES	Dianthus superbus L.	DE		48.03	10.68	24	6	2016
3385919645	http://id.snsb.info/bfl/collection_bayernflora/8317094/30778140	Plantae	Tracheophyta	Magnoliopsida	Caryophyllales	Caryophyllaceae	Dianthus	Dianthus superbus	SPECIES	Dianthus superbus L.	DE		48.16	11.37			2008
3385919550	http://id.snsb.info/bfl/collection_bayernflora/8314995/30772275	Plantae	Tracheophyta	Magnoliopsida	Caryophyllales	Caryophyllaceae	Dianthus	Dianthus superbus	SPECIES	Dianthus superbus L.	DE		48.13	11.24	21	6	2004
3385919502	http://id.snsb.info/bfl/collection_bayernflora/8313636/30768639	Plantae	Tracheophyta	Magnoliopsida	Caryophyllales	Caryophyllaceae	Dianthus	Dianthus superbus	SPECIES	Dianthus superbus L.	DE		48.24	10.69	23	5	1984
3385919301	http://id.snsb.info/bfl/collection_bayernflora/8309668/30755581	Plantae	Tracheophyta	Magnoliopsida	Caryophyllales	Caryophyllaceae	Dianthus	Dianthus superbus	SPECIES	Dianthus superbus L.	DE		48.68	12.54			2011
3385918928	http://id.snsb.info/bfl/collection_bayernflora/8321785/30793820	Plantae	Tracheophyta	Magnoliopsida	Caryophyllales	Caryophyllaceae	Dianthus	Dianthus superbus	SPECIES	Dianthus superbus L.	DE		47.94	11.19	29	7	1996
3385918753	http://id.snsb.info/bfl/collection_bayernflora/8318736/30783353	Plantae	Tracheophyta	Magnoliopsida	Caryophyllales	Caryophyllaceae	Dianthus	Dianthus superbus	SPECIES	Dianthus superbus L.	DE		47.99	10.3			1991
3385918575	http://id.snsb.info/bfl/collection_bayernflora/8313683/30768925	Plantae	Tracheophyta	Magnoliopsida	Caryophyllales	Caryophyllaceae	Dianthus	Dianthus superbus	SPECIES	Dianthus superbus L.	DE		47.73	10.85	16	7	1992
3385918483	http://id.snsb.info/bfl/collection_bayernflora/8311889/30762497	Plantae	Tracheophyta	Magnoliopsida	Caryophyllales	Caryophyllaceae	Dianthus	Dianthus superbus	SPECIES	Dianthus superbus L.	DE		48.8	12.95	19	6	2008
3385918282	http://id.snsb.info/bfl/collection_bayernflora/8285019/30682091	Plantae	Tracheophyta	Magnoliopsida	Caryophyllales	Caryophyllaceae	Dianthus	Dianthus superbus	SPECIES	Dianthus superbus L.	DE		48.85	12.17	6	7	2011
3385917402	http://id.snsb.info/bfl/collection_bayernflora/7697207/26113188	Plantae	Tracheophyta	Magnoliopsida	Caryophyllales	Caryophyllaceae	Dianthus	Dianthus superbus	SPECIES	Dianthus superbus L.	DE		47.52	13.04	31	7	2006
3385916443	http://id.snsb.info/bfl/collection_bayernflora/7697261/25509565	Plantae	Tracheophyta	Magnoliopsida	Caryophyllales	Caryophyllaceae	Dianthus	Dianthus superbus	SPECIES	Dianthus superbus L.	DE		47.57	13.04	12	7	2006
3385916439	http://id.snsb.info/bfl/collection_bayernflora/7697222/26194529	Plantae	Tracheophyta	Magnoliopsida	Caryophyllales	Caryophyllaceae	Dianthus	Dianthus superbus	SPECIES	Dianthus superbus L.	DE		47.52	13.04	22	6	2006
3385916283	http://id.snsb.info/bfl/collection_bayernflora/8330403/30820540	Plantae	Tracheophyta	Magnoliopsida	Caryophyllales	Caryophyllaceae	Dianthus	Dianthus superbus	SPECIES	Dianthus superbus L.	DE		47.88	10.16			1985
3385914560	http://id.snsb.info/bfl/collection_bayernflora/8312004/30762718	Plantae	Tracheophyta	Magnoliopsida	Caryophyllales	Caryophyllaceae	Dianthus	Dianthus superbus	SPECIES	Dianthus superbus L.	DE		47.91	10.3	29	6	2016
3385913787	http://id.snsb.info/bfl/collection_bayernflora/8319413/30785649	Plantae	Tracheophyta	Magnoliopsida	Caryophyllales	Caryophyllaceae	Dianthus	Dianthus superbus	SPECIES	Dianthus superbus L.	DE		48.14	11.21	24	6	1982
3385913341	http://id.snsb.info/bfl/collection_bayernflora/8308705/30752805	Plantae	Tracheophyta	Magnoliopsida	Caryophyllales	Caryophyllaceae	Dianthus	Dianthus superbus	SPECIES	Dianthus superbus L.	DE		47.98	10.65	17	6	1986
3385913183	http://id.snsb.info/bfl/collection_bayernflora/8328250/30813633	Plantae	Tracheophyta	Magnoliopsida	Caryophyllales	Caryophyllaceae	Dianthus	Dianthus superbus	SPECIES	Dianthus superbus L.	DE		48.25	12.56	30	6	2010
3385911992	http://id.snsb.info/bfl/collection_bayernflora/8323261/30798379	Plantae	Tracheophyta	Magnoliopsida	Caryophyllales	Caryophyllaceae	Dianthus	Dianthus superbus	SPECIES	Dianthus superbus L.	DE		48.3	11.8	26	9	1975
3385910904	http://id.snsb.info/bfl/collection_bayernflora/8322215/30794867	Plantae	Tracheophyta	Magnoliopsida	Caryophyllales	Caryophyllaceae	Dianthus	Dianthus superbus	SPECIES	Dianthus superbus L.	DE		49.53	10.22	26	5	2002
3385910413	http://id.snsb.info/bfl/collection_bayernflora/8310896/30759358	Plantae	Tracheophyta	Magnoliopsida	Caryophyllales	Caryophyllaceae	Dianthus	Dianthus superbus	SPECIES	Dianthus superbus L.	DE		47.58	13.03	18	8	1985
3385910217	http://id.snsb.info/bfl/collection_bayernflora/8327300/30810538	Plantae	Tracheophyta	Magnoliopsida	Caryophyllales	Caryophyllaceae	Dianthus	Dianthus superbus	SPECIES	Dianthus superbus L.	DE		47.8	10.55	13	9	1989
3385909819	http://id.snsb.info/bfl/collection_bayernflora/8318450/30782482	Plantae	Tracheophyta	Magnoliopsida	Caryophyllales	Caryophyllaceae	Dianthus	Dianthus superbus	SPECIES	Dianthus superbus L.	DE		48.31	10.69	23	7	2014
3385909758	http://id.snsb.info/bfl/collection_bayernflora/8317103/30778182	Plantae	Tracheophyta	Magnoliopsida	Caryophyllales	Caryophyllaceae	Dianthus	Dianthus superbus	SPECIES	Dianthus superbus L.	DE		48.16	11.37			2012
3385909681	http://id.snsb.info/bfl/collection_bayernflora/8315035/30772368	Plantae	Tracheophyta	Magnoliopsida	Caryophyllales	Caryophyllaceae	Dianthus	Dianthus superbus	SPECIES	Dianthus superbus L.	DE		47.6	10.55	20	6	2011
3385909066	http://id.snsb.info/bfl/collection_bayernflora/8275632/30661614	Plantae	Tracheophyta	Magnoliopsida	Caryophyllales	Caryophyllaceae	Dianthus	Dianthus superbus	SPECIES	Dianthus superbus L.	DE		48.09	10.37	26	6	2017
3385907247	http://id.snsb.info/bfl/collection_bayernflora/8283163/30678737	Plantae	Tracheophyta	Magnoliopsida	Caryophyllales	Caryophyllaceae	Dianthus	Dianthus superbus	SPECIES	Dianthus superbus L.	DE		48.8	12.95	5	8	2008
3385907163	http://id.snsb.info/bfl/collection_bayernflora/8280321/30671966	Plantae	Tracheophyta	Magnoliopsida	Caryophyllales	Caryophyllaceae	Dianthus	Dianthus superbus	SPECIES	Dianthus superbus L.	DE		49.57	10.51	4	6	1989
3385906896	http://id.snsb.info/bfl/collection_bayernflora/8257285/30635839	Plantae	Tracheophyta	Magnoliopsida	Caryophyllales	Caryophyllaceae	Dianthus	Dianthus superbus	SPECIES	Dianthus superbus L.	DE		47.93	12.46	28	7	1995
3385906422	http://id.snsb.info/bfl/collection_bayernflora/7697273/25567552	Plantae	Tracheophyta	Magnoliopsida	Caryophyllales	Caryophyllaceae	Dianthus	Dianthus superbus	SPECIES	Dianthus superbus L.	DE		47.57	13.04	2	8	2006
3385906156	http://id.snsb.info/bfl/collection_bayernflora/8276463/30663053	Plantae	Tracheophyta	Magnoliopsida	Caryophyllales	Caryophyllaceae	Dianthus	Dianthus superbus	SPECIES	Dianthus superbus L.	DE		49.6	10.42	6	8	1986
3385905300	http://id.snsb.info/bfl/collection_bayernflora/8282781/30677858	Plantae	Tracheophyta	Magnoliopsida	Caryophyllales	Caryophyllaceae	Dianthus	Dianthus superbus	SPECIES	Dianthus superbus L.	DE		47.95	10.48	5	7	2017
3385903125	http://id.snsb.info/bfl/collection_bayernflora/8277069/30665121	Plantae	Tracheophyta	Magnoliopsida	Caryophyllales	Caryophyllaceae	Dianthus	Dianthus superbus	SPECIES	Dianthus superbus L.	DE		47.74	10.86	2	7	2006
3385901079	http://id.snsb.info/bfl/collection_bayernflora/8269296/30652812	Plantae	Tracheophyta	Magnoliopsida	Caryophyllales	Caryophyllaceae	Dianthus	Dianthus superbus	SPECIES	Dianthus superbus L.	DE		47.89	12.07	2	7	1996
3385898890	http://id.snsb.info/bfl/collection_bayernflora/8297725/30719301	Plantae	Tracheophyta	Magnoliopsida	Caryophyllales	Caryophyllaceae	Dianthus	Dianthus superbus	SPECIES	Dianthus superbus L.	DE		48.19	11.88	29	6	1999
3385897903	http://id.snsb.info/bfl/collection_bayernflora/8300144/30726589	Plantae	Tracheophyta	Magnoliopsida	Caryophyllales	Caryophyllaceae	Dianthus	Dianthus superbus	SPECIES	Dianthus superbus L.	DE		47.49	12.94	1	6	1985
3385897646	http://id.snsb.info/bfl/collection_bayernflora/8294016/30706011	Plantae	Tracheophyta	Magnoliopsida	Caryophyllales	Caryophyllaceae	Dianthus	Dianthus superbus	SPECIES	Dianthus superbus L.	DE		48	10.2			1985
3385896939	http://id.snsb.info/bfl/collection_bayernflora/8299679/30724815	Plantae	Tracheophyta	Magnoliopsida	Caryophyllales	Caryophyllaceae	Dianthus	Dianthus superbus	SPECIES	Dianthus superbus L.	DE		49.62	10.29	3	8	1986
3385896919	http://id.snsb.info/bfl/collection_bayernflora/8299167/30723520	Plantae	Tracheophyta	Magnoliopsida	Caryophyllales	Caryophyllaceae	Dianthus	Dianthus superbus	SPECIES	Dianthus superbus L.	DE		49.82	10.26	23	9	1988
3385896893	http://id.snsb.info/bfl/collection_bayernflora/8298483/30721430	Plantae	Tracheophyta	Magnoliopsida	Caryophyllales	Caryophyllaceae	Dianthus	Dianthus superbus	SPECIES	Dianthus superbus L.	DE		48.13	11.27	10	7	1984
3385896703	http://id.snsb.info/bfl/collection_bayernflora/8294612/30709438	Plantae	Tracheophyta	Magnoliopsida	Caryophyllales	Caryophyllaceae	Dianthus	Dianthus superbus	SPECIES	Dianthus superbus L.	DE		48.27	10.7		7	1969
3385896217	http://id.snsb.info/bfl/collection_bayernflora/8303442/30737046	Plantae	Tracheophyta	Magnoliopsida	Caryophyllales	Caryophyllaceae	Dianthus	Dianthus superbus	SPECIES	Dianthus superbus L.	DE		48.17	11.69			2013
3385895312	http://id.snsb.info/bfl/collection_bayernflora/8279163/30669897	Plantae	Tracheophyta	Magnoliopsida	Caryophyllales	Caryophyllaceae	Dianthus	Dianthus superbus	SPECIES	Dianthus superbus L.	DE		47.75	12.93	29	8	1991
3385894810	http://id.snsb.info/bfl/collection_bayernflora/8296500/30715782	Plantae	Tracheophyta	Magnoliopsida	Caryophyllales	Caryophyllaceae	Dianthus	Dianthus superbus	SPECIES	Dianthus superbus L.	DE		48.04	10.45	9	6	2017
3385894667	http://id.snsb.info/bfl/collection_bayernflora/8293910/30705677	Plantae	Tracheophyta	Magnoliopsida	Caryophyllales	Caryophyllaceae	Dianthus	Dianthus superbus	SPECIES	Dianthus superbus L.	DE		48.09	11.13			1986
3385894623	http://id.snsb.info/bfl/collection_bayernflora/8293065/30702600	Plantae	Tracheophyta	Magnoliopsida	Caryophyllales	Caryophyllaceae	Dianthus	Dianthus superbus	SPECIES	Dianthus superbus L.	DE		48.65	12.39		8	1985
3385894345	http://id.snsb.info/bfl/collection_bayernflora/8285406/30682984	Plantae	Tracheophyta	Magnoliopsida	Caryophyllales	Caryophyllaceae	Dianthus	Dianthus superbus	SPECIES	Dianthus superbus L.	DE		48.14	10.6	6	8	2013
3385893666	http://id.snsb.info/bfl/collection_bayernflora/8293384/30703568	Plantae	Tracheophyta	Magnoliopsida	Caryophyllales	Caryophyllaceae	Dianthus	Dianthus superbus	SPECIES	Dianthus superbus L.	DE		47.61	11.19			1938
3385893661	http://id.snsb.info/bfl/collection_bayernflora/8293332/30703246	Plantae	Tracheophyta	Magnoliopsida	Caryophyllales	Caryophyllaceae	Dianthus	Dianthus superbus	SPECIES	Dianthus superbus L.	DE		47.87	10.41		7	1998
3385893643	http://id.snsb.info/bfl/collection_bayernflora/8292885/30701433	Plantae	Tracheophyta	Magnoliopsida	Caryophyllales	Caryophyllaceae	Dianthus	Dianthus superbus	SPECIES	Dianthus superbus L.	DE		47.62	10.66		8	1995
3385893123	http://id.snsb.info/bfl/collection_bayernflora/8303432/30737246	Plantae	Tracheophyta	Magnoliopsida	Caryophyllales	Caryophyllaceae	Dianthus	Dianthus superbus	SPECIES	Dianthus superbus L.	DE		48.17	11.69			2010
3385893067	http://id.snsb.info/bfl/collection_bayernflora/8302127/30733020	Plantae	Tracheophyta	Magnoliopsida	Caryophyllales	Caryophyllaceae	Dianthus	Dianthus superbus	SPECIES	Dianthus superbus L.	DE		47.78	11.59	12	9	1986
3385892820	http://id.snsb.info/bfl/collection_bayernflora/8296998/30717437	Plantae	Tracheophyta	Magnoliopsida	Caryophyllales	Caryophyllaceae	Dianthus	Dianthus superbus	SPECIES	Dianthus superbus L.	DE		49.52	10.35	30	6	1989
3385892729	http://id.snsb.info/bfl/collection_bayernflora/8294701/30710238	Plantae	Tracheophyta	Magnoliopsida	Caryophyllales	Caryophyllaceae	Dianthus	Dianthus superbus	SPECIES	Dianthus superbus L.	DE		48.5	10.28			1996
3385892700	http://id.snsb.info/bfl/collection_bayernflora/8294411/30708024	Plantae	Tracheophyta	Magnoliopsida	Caryophyllales	Caryophyllaceae	Dianthus	Dianthus superbus	SPECIES	Dianthus superbus L.	DE		47.77	10.82			2016
3385891596	http://id.snsb.info/bfl/collection_bayernflora/8292434/30699778	Plantae	Tracheophyta	Magnoliopsida	Caryophyllales	Caryophyllaceae	Dianthus	Dianthus superbus	SPECIES	Dianthus superbus L.	DE		48.54	10.54		7	1994
3385891285	http://id.snsb.info/bfl/collection_bayernflora/8307922/30750294	Plantae	Tracheophyta	Magnoliopsida	Caryophyllales	Caryophyllaceae	Dianthus	Dianthus superbus	SPECIES	Dianthus superbus L.	DE		48.13	10.45			1989
3385891035	http://id.snsb.info/bfl/collection_bayernflora/8301972/30732435	Plantae	Tracheophyta	Magnoliopsida	Caryophyllales	Caryophyllaceae	Dianthus	Dianthus superbus	SPECIES	Dianthus superbus L.	DE		47.78	10.79	1	7	1995
3385890962	http://id.snsb.info/bfl/collection_bayernflora/8300497/30727773	Plantae	Tracheophyta	Magnoliopsida	Caryophyllales	Caryophyllaceae	Dianthus	Dianthus superbus	SPECIES	Dianthus superbus L.	DE		48.73	12.83	11	9	1986
3385890281	http://id.snsb.info/bfl/collection_bayernflora/8305937/30744639	Plantae	Tracheophyta	Magnoliopsida	Caryophyllales	Caryophyllaceae	Dianthus	Dianthus superbus	SPECIES	Dianthus superbus L.	DE		47.85	10.57	15	7	2014
3385890037	http://id.snsb.info/bfl/collection_bayernflora/8301073/30729345	Plantae	Tracheophyta	Magnoliopsida	Caryophyllales	Caryophyllaceae	Dianthus	Dianthus superbus	SPECIES	Dianthus superbus L.	DE		48.81	11.43	2	6	2003
3385889937	http://id.snsb.info/bfl/collection_bayernflora/8298484/30721432	Plantae	Tracheophyta	Magnoliopsida	Caryophyllales	Caryophyllaceae	Dianthus	Dianthus superbus	SPECIES	Dianthus superbus L.	DE		48.18	11.88	10	7	1997
3385889762	http://id.snsb.info/bfl/collection_bayernflora/8294684/30710050	Plantae	Tracheophyta	Magnoliopsida	Caryophyllales	Caryophyllaceae	Dianthus	Dianthus superbus	SPECIES	Dianthus superbus L.	DE		49.02	10.55			1992
3385889409	http://id.snsb.info/bfl/collection_bayernflora/8286077/30684248	Plantae	Tracheophyta	Magnoliopsida	Caryophyllales	Caryophyllaceae	Dianthus	Dianthus superbus	SPECIES	Dianthus superbus L.	DE		47.63	10.31	22	6	1992
3385889280	http://id.snsb.info/bfl/collection_bayernflora/8283406/30679039	Plantae	Tracheophyta	Magnoliopsida	Caryophyllales	Caryophyllaceae	Dianthus	Dianthus superbus	SPECIES	Dianthus superbus L.	DE		47.81	10.98	5	8	2017
3385889080	http://id.snsb.info/bfl/collection_bayernflora/8275903/30662135	Plantae	Tracheophyta	Magnoliopsida	Caryophyllales	Caryophyllaceae	Dianthus	Dianthus superbus	SPECIES	Dianthus superbus L.	DE		48.88	12.77	30	6	2008
3385887904	http://id.snsb.info/bfl/collection_bayernflora/8255495/30632873	Plantae	Tracheophyta	Magnoliopsida	Caryophyllales	Caryophyllaceae	Dianthus	Dianthus superbus	SPECIES	Dianthus superbus L.	DE		47.99	10.99	10	8	2010
3385887456	http://id.snsb.info/bfl/collection_bayernflora/7697304/25790508	Plantae	Tracheophyta	Magnoliopsida	Caryophyllales	Caryophyllaceae	Dianthus	Dianthus superbus	SPECIES	Dianthus superbus L.	DE		47.57	13.04	31	8	2006
3385887454	http://id.snsb.info/bfl/collection_bayernflora/7697275/25591166	Plantae	Tracheophyta	Magnoliopsida	Caryophyllales	Caryophyllaceae	Dianthus	Dianthus superbus	SPECIES	Dianthus superbus L.	DE		47.57	13.04	2	8	2006
3385887042	http://id.snsb.info/bfl/collection_bayernflora/8274129/30658056	Plantae	Tracheophyta	Magnoliopsida	Caryophyllales	Caryophyllaceae	Dianthus	Dianthus superbus	SPECIES	Dianthus superbus L.	DE		48.21	11.92	4	7	1997
3385886289	http://id.snsb.info/bfl/collection_bayernflora/8284221/30680270	Plantae	Tracheophyta	Magnoliopsida	Caryophyllales	Caryophyllaceae	Dianthus	Dianthus superbus	SPECIES	Dianthus superbus L.	DE		50.4	9.86	5	10	1994
3385885210	http://id.snsb.info/bfl/collection_bayernflora/8280486/30672571	Plantae	Tracheophyta	Magnoliopsida	Caryophyllales	Caryophyllaceae	Dianthus	Dianthus superbus	SPECIES	Dianthus superbus L.	DE		47.57	13.04	21	7	1985
3385885054	http://id.snsb.info/bfl/collection_bayernflora/8274963/30659847	Plantae	Tracheophyta	Magnoliopsida	Caryophyllales	Caryophyllaceae	Dianthus	Dianthus superbus	SPECIES	Dianthus superbus L.	DE		47.81	12.85	1	7	1989
3385884182	http://id.snsb.info/bfl/collection_bayernflora/8278846/30669091	Plantae	Tracheophyta	Magnoliopsida	Caryophyllales	Caryophyllaceae	Dianthus	Dianthus superbus	SPECIES	Dianthus superbus L.	DE		47.59	10.59	5	8	1995
3385883279	http://id.snsb.info/bfl/collection_bayernflora/8280609/30672927	Plantae	Tracheophyta	Magnoliopsida	Caryophyllales	Caryophyllaceae	Dianthus	Dianthus superbus	SPECIES	Dianthus superbus L.	DE		47.62	10.25	4	7	1992
3385881085	http://id.snsb.info/bfl/collection_bayernflora/8258857/30639932	Plantae	Tracheophyta	Magnoliopsida	Caryophyllales	Caryophyllaceae	Dianthus	Dianthus superbus	SPECIES	Dianthus superbus L.	DE		48.81	12.95	5	8	2008
3385880546	http://id.snsb.info/bfl/collection_bayernflora/7697295/25706504	Plantae	Tracheophyta	Magnoliopsida	Caryophyllales	Caryophyllaceae	Dianthus	Dianthus superbus	SPECIES	Dianthus superbus L.	DE		47.57	13.04	2	8	2006
3385293900	https://arter.dk/observation/record-details/fbbc1211-2328-47aa-942e-adc100a63eae	Plantae	Tracheophyta	Magnoliopsida	Caryophyllales	Caryophyllaceae	Dianthus	Dianthus superbus	SPECIES	Dianthus superbus L.	DK		55.215	11.2412	14	10	2021
3385194762	https://www.inaturalist.org/observations/94710145	Plantae	Tracheophyta	Magnoliopsida	Caryophyllales	Caryophyllaceae	Dianthus	Dianthus superbus	SPECIES	Dianthus superbus L.	RU	Gorno-Altay	51.0353	85.5817	13	9	2021
3385164620	https://www.inaturalist.org/observations/96560720	Plantae	Tracheophyta	Magnoliopsida	Caryophyllales	Caryophyllaceae	Dianthus	Dianthus superbus	SPECIES	Dianthus superbus L.	RU	Altay	51.0229	83.0144	11	7	2021
3385137643	https://www.inaturalist.org/observations/96571756	Plantae	Tracheophyta	Magnoliopsida	Caryophyllales	Caryophyllaceae	Dianthus	Dianthus superbus	SPECIES	Dianthus superbus L.	CH	Graubünden	46.5154	9.91337	24	8	2021
3385014019	https://www.inaturalist.org/observations/96869272	Plantae	Tracheophyta	Magnoliopsida	Caryophyllales	Caryophyllaceae	Dianthus	Dianthus superbus	SPECIES	Dianthus superbus L.	RU	Altay	51.0445	82.967	18	7	2021
3385000486	https://www.inaturalist.org/observations/96292958	Plantae	Tracheophyta	Magnoliopsida	Caryophyllales	Caryophyllaceae	Dianthus	Dianthus superbus	SPECIES	Dianthus superbus L.	DE	Niedersachsen	52.1301	10.5923	26	9	2021
3384993050	https://www.inaturalist.org/observations/95938375	Plantae	Tracheophyta	Magnoliopsida	Caryophyllales	Caryophyllaceae	Dianthus	Dianthus superbus	SPECIES	Dianthus superbus L.	RU	Irkutsk	52.1212	105.281	17	9	2021
3384967164	https://www.inaturalist.org/observations/96074928	Plantae	Tracheophyta	Magnoliopsida	Caryophyllales	Caryophyllaceae	Dianthus	Dianthus superbus	SPECIES	Dianthus superbus L.	RU	Altay	51.0797	83.0013	7	7	2021
3384965994	https://www.inaturalist.org/observations/95932246	Plantae	Tracheophyta	Magnoliopsida	Caryophyllales	Caryophyllaceae	Dianthus	Dianthus superbus	SPECIES	Dianthus superbus L.	CH	Sankt Gallen	47.169	9.3459	23	9	2021
3384958355	https://www.inaturalist.org/observations/94290595	Plantae	Tracheophyta	Magnoliopsida	Caryophyllales	Caryophyllaceae	Dianthus	Dianthus superbus	SPECIES	Dianthus superbus L.	RU	Gorno-Altay	51.6641	85.7566	5	8	2021
3384954447	https://www.inaturalist.org/observations/95394768	Plantae	Tracheophyta	Magnoliopsida	Caryophyllales	Caryophyllaceae	Dianthus	Dianthus superbus	SPECIES	Dianthus superbus L.	CH	Valais	46.1958	7.62014	11	9	2021
3384951500	https://www.inaturalist.org/observations/94419853	Plantae	Tracheophyta	Magnoliopsida	Caryophyllales	Caryophyllaceae	Dianthus	Dianthus superbus	SPECIES	Dianthus superbus L.	RU	Irkutsk	52.2267	104.431	11	9	2021
3384941607	https://www.inaturalist.org/observations/94550811	Plantae	Tracheophyta	Magnoliopsida	Caryophyllales	Caryophyllaceae	Dianthus	Dianthus superbus	SPECIES	Dianthus superbus L.	RU	Tomsk	56.5339	84.9981	24	6	2021
3384923012	https://www.inaturalist.org/observations/97001725	Plantae	Tracheophyta	Magnoliopsida	Caryophyllales	Caryophyllaceae	Dianthus	Dianthus superbus	SPECIES	Dianthus superbus L.	PL	Lublin	51.4013	23.1053	2	10	2021
3384903107	https://www.inaturalist.org/observations/96107846	Plantae	Tracheophyta	Magnoliopsida	Caryophyllales	Caryophyllaceae	Dianthus	Dianthus superbus	SPECIES	Dianthus superbus L.	CH	Bern	46.6623	7.47979	18	9	2021
3384852023	https://www.inaturalist.org/observations/95890448	Plantae	Tracheophyta	Magnoliopsida	Caryophyllales	Caryophyllaceae	Dianthus	Dianthus superbus	SPECIES	Dianthus superbus L.	LI	Schaan	47.0756	9.61141	12	9	2021
3384851897	https://www.inaturalist.org/observations/95785805	Plantae	Tracheophyta	Magnoliopsida	Caryophyllales	Caryophyllaceae	Dianthus	Dianthus superbus	SPECIES	Dianthus superbus L.	RU	Tuva	51.6626	90.0262	19	8	2021
3384711520	https://www.inaturalist.org/observations/95429107	Plantae	Tracheophyta	Magnoliopsida	Caryophyllales	Caryophyllaceae	Dianthus	Dianthus superbus	SPECIES	Dianthus superbus L.	RU	Irkutsk	51.2785	104.161	8	9	2021
3384673637	https://www.inaturalist.org/observations/94550444	Plantae	Tracheophyta	Magnoliopsida	Caryophyllales	Caryophyllaceae	Dianthus	Dianthus superbus	SPECIES	Dianthus superbus L.	RU	Tomsk	56.5351	84.9961	24	6	2021
3384667980	https://www.inaturalist.org/observations/90633151	Plantae	Tracheophyta	Magnoliopsida	Caryophyllales	Caryophyllaceae	Dianthus	Dianthus superbus	SPECIES	Dianthus superbus L.	AT	Kärnten	46.8371	13.5869	3	8	2021
3384657774	https://www.inaturalist.org/observations/82982480	Plantae	Tracheophyta	Magnoliopsida	Caryophyllales	Caryophyllaceae	Dianthus	Dianthus superbus	SPECIES	Dianthus superbus L.	DE	Bayern	48.1818	11.393	14	6	2021
3384656921	https://www.inaturalist.org/observations/89045941	Plantae	Tracheophyta	Magnoliopsida	Caryophyllales	Caryophyllaceae	Dianthus	Dianthus superbus	SPECIES	Dianthus superbus L.	RU	Voronezh	51.3457	42.46	23	7	2021
3384653885	https://www.inaturalist.org/observations/87965929	Plantae	Tracheophyta	Magnoliopsida	Caryophyllales	Caryophyllaceae	Dianthus	Dianthus superbus	SPECIES	Dianthus superbus L.	RU	Tula	54.1892	37.3585	21	7	2021
3384642096	https://www.inaturalist.org/observations/91508362	Plantae	Tracheophyta	Magnoliopsida	Caryophyllales	Caryophyllaceae	Dianthus	Dianthus superbus	SPECIES	Dianthus superbus L.	RU	Gorno-Altay	50.4729	87.6221	5	8	2021
3384618531	https://www.inaturalist.org/observations/57249125	Plantae	Tracheophyta	Magnoliopsida	Caryophyllales	Caryophyllaceae	Dianthus	Dianthus superbus	SPECIES	Dianthus superbus L.	FR	Lorraine	48.0369	7.01286	19	8	2020
3384606496	https://www.inaturalist.org/observations/54615520	Plantae	Tracheophyta	Magnoliopsida	Caryophyllales	Caryophyllaceae	Dianthus	Dianthus superbus	SPECIES	Dianthus superbus L.	RU	Bryansk	53.2302	34.377	23	6	2020
3384599091	https://www.inaturalist.org/observations/92553245	Plantae	Tracheophyta	Magnoliopsida	Caryophyllales	Caryophyllaceae	Dianthus	Dianthus superbus	SPECIES	Dianthus superbus L.	RU	Khanty-Mansiy	63.1588	60.0261	16	7	2021
3384569654	https://www.inaturalist.org/observations/97476782	Plantae	Tracheophyta	Magnoliopsida	Caryophyllales	Caryophyllaceae	Dianthus	Dianthus superbus	SPECIES	Dianthus superbus L.	RU	Vladimir	55.9897	42.6468	17	6	2021
3384542775	https://www.inaturalist.org/observations/96610179	Plantae	Tracheophyta	Magnoliopsida	Caryophyllales	Caryophyllaceae	Dianthus	Dianthus superbus	SPECIES	Dianthus superbus L.	DE	Bayern	49.9994	10.852	25	8	2021
3384528402	https://www.inaturalist.org/observations/96257445	Plantae	Tracheophyta	Magnoliopsida	Caryophyllales	Caryophyllaceae	Dianthus	Dianthus superbus	SPECIES	Dianthus superbus L.	DE	Niedersachsen	52.1256	10.5953	26	9	2021
3384471833	https://www.inaturalist.org/observations/96774601	Plantae	Tracheophyta	Magnoliopsida	Caryophyllales	Caryophyllaceae	Dianthus	Dianthus superbus	SPECIES	Dianthus superbus L.	RU	Gorno-Altay	49.9671	86.3044	29	7	2014
3384431147	https://www.inaturalist.org/observations/96069153	Plantae	Tracheophyta	Magnoliopsida	Caryophyllales	Caryophyllaceae	Dianthus	Dianthus superbus	SPECIES	Dianthus superbus L.	CH	Graubünden	46.5889	9.77546	18	9	2021
3384427745	https://www.inaturalist.org/observations/94700897	Plantae	Tracheophyta	Magnoliopsida	Caryophyllales	Caryophyllaceae	Dianthus	Dianthus superbus	SPECIES	Dianthus superbus L.	RU	Irkutsk	52.228	104.433	12	9	2021
3384413895	https://www.inaturalist.org/observations/87900811	Plantae	Tracheophyta	Magnoliopsida	Caryophyllales	Caryophyllaceae	Dianthus	Dianthus superbus	SPECIES	Dianthus superbus L.	AT	Kärnten	47.0017	13.1201	20	7	2021
3384334057	https://www.inaturalist.org/observations/92163567	Plantae	Tracheophyta	Magnoliopsida	Caryophyllales	Caryophyllaceae	Dianthus	Dianthus superbus	SPECIES	Dianthus superbus L.	RU	Kaliningrad	54.7236	19.9533	21	8	2021
3384298133	https://www.inaturalist.org/observations/92756919	Plantae	Tracheophyta	Magnoliopsida	Caryophyllales	Caryophyllaceae	Dianthus	Dianthus superbus	SPECIES	Dianthus superbus L.	RU	Komi	67.3425	65.55	21	8	2021
3384297925	https://www.inaturalist.org/observations/88541499	Plantae	Tracheophyta	Magnoliopsida	Caryophyllales	Caryophyllaceae	Dianthus	Dianthus superbus	SPECIES	Dianthus superbus L.	RU	Gorno-Altay	50.0717	86.4633	13	7	2021
3384255874	https://www.inaturalist.org/observations/95729527	Plantae	Tracheophyta	Magnoliopsida	Caryophyllales	Caryophyllaceae	Dianthus	Dianthus superbus	SPECIES	Dianthus superbus L.	RU	Kirov	58.5678	49.8893	1	9	2021
3384245614	https://www.inaturalist.org/observations/97476762	Plantae	Tracheophyta	Magnoliopsida	Caryophyllales	Caryophyllaceae	Dianthus	Dianthus superbus	SPECIES	Dianthus superbus L.	RU	Vladimir	55.9893	42.6662	17	6	2021
3384243098	https://www.inaturalist.org/observations/91903613	Plantae	Tracheophyta	Magnoliopsida	Caryophyllales	Caryophyllaceae	Dianthus	Dianthus superbus	SPECIES	Dianthus superbus L.	DE	Bayern	47.6345	11.0453	20	8	2021
3384237292	https://www.inaturalist.org/observations/95144057	Plantae	Tracheophyta	Magnoliopsida	Caryophyllales	Caryophyllaceae	Dianthus	Dianthus superbus	SPECIES	Dianthus superbus L.	AT	Niederösterreich	48.0723	14.7345	13	9	2021
3384222727	https://www.inaturalist.org/observations/94700020	Plantae	Tracheophyta	Magnoliopsida	Caryophyllales	Caryophyllaceae	Dianthus	Dianthus superbus	SPECIES	Dianthus superbus L.	RU	Irkutsk	52.2286	104.434	12	9	2021
3384177329	https://www.inaturalist.org/observations/96240649	Plantae	Tracheophyta	Magnoliopsida	Caryophyllales	Caryophyllaceae	Dianthus	Dianthus superbus	SPECIES	Dianthus superbus L.	RU	Irkutsk	52.1239	105.281	21	9	2021
3384174431	https://www.inaturalist.org/observations/97260944	Plantae	Tracheophyta	Magnoliopsida	Caryophyllales	Caryophyllaceae	Dianthus	Dianthus superbus	SPECIES	Dianthus superbus L.	IT	Trentino-Alto Adige	46.4636	11.7528	3	10	2021
3384105855	https://www.inaturalist.org/observations/96857235	Plantae	Tracheophyta	Magnoliopsida	Caryophyllales	Caryophyllaceae	Dianthus	Dianthus superbus	SPECIES	Dianthus superbus L.	RU	Altay	51.0448	82.969	18	7	2021
3384088449	https://www.inaturalist.org/observations/94445224	Plantae	Tracheophyta	Magnoliopsida	Caryophyllales	Caryophyllaceae	Dianthus	Dianthus superbus	SPECIES	Dianthus superbus L.	RU	Gorno-Altay	51.4869	86.2914	6	8	2021
3384077909	https://www.inaturalist.org/observations/96764937	Plantae	Tracheophyta	Magnoliopsida	Caryophyllales	Caryophyllaceae	Dianthus	Dianthus superbus	SPECIES	Dianthus superbus L.	DE	Nordrhein-Westfalen	50.7262	7.08484	1	10	2021
3384062972	https://www.inaturalist.org/observations/95892223	Plantae	Tracheophyta	Magnoliopsida	Caryophyllales	Caryophyllaceae	Dianthus	Dianthus superbus	SPECIES	Dianthus superbus L.	LI	Schaan	47.075	9.61098	12	9	2021
3384040046	https://www.inaturalist.org/observations/95024165	Plantae	Tracheophyta	Magnoliopsida	Caryophyllales	Caryophyllaceae	Dianthus	Dianthus superbus	SPECIES	Dianthus superbus L.	RU	Irkutsk	52.7701	103.265	15	9	2021
3384020730	https://www.inaturalist.org/observations/94701027	Plantae	Tracheophyta	Magnoliopsida	Caryophyllales	Caryophyllaceae	Dianthus	Dianthus superbus	SPECIES	Dianthus superbus L.	RU	Irkutsk	52.2275	104.432	12	9	2021
3384017328	https://www.inaturalist.org/observations/95249822	Plantae	Tracheophyta	Magnoliopsida	Caryophyllales	Caryophyllaceae	Dianthus	Dianthus superbus	SPECIES	Dianthus superbus L.	RU	Kemerovo	53.0441	88.4112	3	7	2021
3384004361	https://www.inaturalist.org/observations/94342059	Plantae	Tracheophyta	Magnoliopsida	Caryophyllales	Caryophyllaceae	Dianthus	Dianthus superbus	SPECIES	Dianthus superbus L.	RU	Tomsk	56.5046	85.1212	17	6	2021
3384002297	https://www.inaturalist.org/observations/95149281	Plantae	Tracheophyta	Magnoliopsida	Caryophyllales	Caryophyllaceae	Dianthus	Dianthus superbus	SPECIES	Dianthus superbus L.	RU	Kemerovo	53.1119	88.3342	2	7	2021
3383993348	https://www.inaturalist.org/observations/94330959	Plantae	Tracheophyta	Magnoliopsida	Caryophyllales	Caryophyllaceae	Dianthus	Dianthus superbus	SPECIES	Dianthus superbus L.	CH	Graubünden	46.8665	9.25333	21	8	2021
3383960861	https://www.inaturalist.org/observations/87961229	Plantae	Tracheophyta	Magnoliopsida	Caryophyllales	Caryophyllaceae	Dianthus	Dianthus superbus	SPECIES	Dianthus superbus L.	RU	Tula	54.1888	37.3585	21	7	2021
3383947001	https://www.inaturalist.org/observations/90793409	Plantae	Tracheophyta	Magnoliopsida	Caryophyllales	Caryophyllaceae	Dianthus	Dianthus superbus	SPECIES	Dianthus superbus L.	RU	Gorno-Altay	50.1009	87.7971	1	8	2021
3383927019	https://www.inaturalist.org/observations/90765967	Plantae	Tracheophyta	Magnoliopsida	Caryophyllales	Caryophyllaceae	Dianthus	Dianthus superbus	SPECIES	Dianthus superbus L.	RU	Gorno-Altay	50.1216	87.8033	1	8	2021
3383910178	https://www.inaturalist.org/observations/93050367	Plantae	Tracheophyta	Magnoliopsida	Caryophyllales	Caryophyllaceae	Dianthus	Dianthus superbus	SPECIES	Dianthus superbus L.	RU	Murmansk	66.6975	32.8655	16	7	2021
3383904903	https://www.inaturalist.org/observations/87411508	Plantae	Tracheophyta	Magnoliopsida	Caryophyllales	Caryophyllaceae	Dianthus	Dianthus superbus	SPECIES	Dianthus superbus L.	RU	Altay	53.2437	83.9914	17	7	2021
3383849873	https://www.inaturalist.org/observations/88285324	Plantae	Tracheophyta	Magnoliopsida	Caryophyllales	Caryophyllaceae	Dianthus	Dianthus superbus	SPECIES	Dianthus superbus L.	DE	Bayern	48.1794	10.2847	22	7	2021
3383834877	https://www.inaturalist.org/observations/88679235	Plantae	Tracheophyta	Magnoliopsida	Caryophyllales	Caryophyllaceae	Dianthus	Dianthus superbus	SPECIES	Dianthus superbus L.	FR	Rhône-Alpes	44.8361	5.41921	26	7	2021
3383635301	urn:catalog:TROM:V:98626	Plantae	Tracheophyta	Magnoliopsida	Caryophyllales	Caryophyllaceae	Dianthus	Dianthus superbus	SPECIES	Dianthus superbus L.	NO	Troms og Finnmark	70.1334	29.0099	4	8	2020
3383437230	8B26F26B-5FE1-4E6F-B30A-EBD34BEAD7F4	Plantae	Tracheophyta	Magnoliopsida	Caryophyllales	Caryophyllaceae	Dianthus	Dianthus superbus	SPECIES	Dianthus superbus L.	AT		48	13.02	24	6	2021
3383434019	769C7043-CAC1-40DF-9B98-26CA589367AD	Plantae	Tracheophyta	Magnoliopsida	Caryophyllales	Caryophyllaceae	Dianthus	Dianthus superbus	SPECIES	Dianthus superbus L.	AT		47.83	13.04	5	6	2021
3383428181	39D49A10-0AE0-4DDA-B4C3-5D2380B2562E	Plantae	Tracheophyta	Magnoliopsida	Caryophyllales	Caryophyllaceae	Dianthus	Dianthus superbus	SPECIES	Dianthus superbus L.	AT		47.61	13.16	14	6	2021
3383427973	2B4F4F60-18D8-4ED4-9012-2A70527E0AE1	Plantae	Tracheophyta	Magnoliopsida	Caryophyllales	Caryophyllaceae	Dianthus	Dianthus superbus	SPECIES	Dianthus superbus L.	AT		47.1	13.41	19	7	2021
3383414499	DDAD0721-1FA9-48BA-A7C0-0401E55B400C	Plantae	Tracheophyta	Magnoliopsida	Caryophyllales	Caryophyllaceae	Dianthus	Dianthus superbus	SPECIES	Dianthus superbus L.	AT		47.05	13.61	28	7	2021
3383402926	B3919475-6BAB-425A-95FA-F5838C400B19	Plantae	Tracheophyta	Magnoliopsida	Caryophyllales	Caryophyllaceae	Dianthus	Dianthus superbus	SPECIES	Dianthus superbus L.	AT		47.05	13.58	28	7	2021
3383399478	53DA99B3-5A42-46A2-BD08-379A4161A32E	Plantae	Tracheophyta	Magnoliopsida	Caryophyllales	Caryophyllaceae	Dianthus	Dianthus superbus	SPECIES	Dianthus superbus L.	AT		47.61	13.16	31	5	2021
3383397428	4F933713-1692-43C4-A993-04EB407B7563	Plantae	Tracheophyta	Magnoliopsida	Caryophyllales	Caryophyllaceae	Dianthus	Dianthus superbus	SPECIES	Dianthus superbus L.	AT		47.17	13.85	27	7	2021
3383396902	707DE633-2100-4211-8BDC-C0B783744B64	Plantae	Tracheophyta	Magnoliopsida	Caryophyllales	Caryophyllaceae	Dianthus	Dianthus superbus	SPECIES	Dianthus superbus L.	AT		47.18	13.86	31	7	2021
3383394443	4DDEB112-CB76-4C8D-88F1-0146F2584088	Plantae	Tracheophyta	Magnoliopsida	Caryophyllales	Caryophyllaceae	Dianthus	Dianthus superbus	SPECIES	Dianthus superbus L.	AT		47.19	13.42	29	7	2021
3383385806	21929209-74CE-4AAF-A2A0-8D26D2C3044F	Plantae	Tracheophyta	Magnoliopsida	Caryophyllales	Caryophyllaceae	Dianthus	Dianthus superbus	SPECIES	Dianthus superbus L.	AT		47.15	13.38	22	7	2021
3383355485	IVBAM2928	Plantae	Tracheophyta	Magnoliopsida	Caryophyllales	Caryophyllaceae	Dianthus	Dianthus superbus	SPECIES	Dianthus superbus L.	RU		56.618	114.916			1912
3383355484	IVBAM2929	Plantae	Tracheophyta	Magnoliopsida	Caryophyllales	Caryophyllaceae	Dianthus	Dianthus superbus	SPECIES	Dianthus superbus L.	RU		55.147	108.911			1912
3383355483	IVBAM2926	Plantae	Tracheophyta	Magnoliopsida	Caryophyllales	Caryophyllaceae	Dianthus	Dianthus superbus	SPECIES	Dianthus superbus L.	RU		56.384	116.175			1912
3383355482	IVBAM2927	Plantae	Tracheophyta	Magnoliopsida	Caryophyllales	Caryophyllaceae	Dianthus	Dianthus superbus	SPECIES	Dianthus superbus L.	RU		56.27	115.266			1912
3383355420	IVBAM2933	Plantae	Tracheophyta	Magnoliopsida	Caryophyllales	Caryophyllaceae	Dianthus	Dianthus superbus	SPECIES	Dianthus superbus L.	RU		54.412	108.488			1912
3383355416	IVBAM2934	Plantae	Tracheophyta	Magnoliopsida	Caryophyllales	Caryophyllaceae	Dianthus	Dianthus superbus	SPECIES	Dianthus superbus L.	RU		53.917	108.074			1912
3383355410	IVBAM2930	Plantae	Tracheophyta	Magnoliopsida	Caryophyllales	Caryophyllaceae	Dianthus	Dianthus superbus	SPECIES	Dianthus superbus L.	RU		56.204	107.81			1912
3383355409	IVBAM2931	Plantae	Tracheophyta	Magnoliopsida	Caryophyllales	Caryophyllaceae	Dianthus	Dianthus superbus	SPECIES	Dianthus superbus L.	RU		54.948	108.859			1912
3383355408	IVBAM2932	Plantae	Tracheophyta	Magnoliopsida	Caryophyllales	Caryophyllaceae	Dianthus	Dianthus superbus	SPECIES	Dianthus superbus L.	RU		54.722	108.752			1912
3383314774	2422d26f-0fbe-11eb-969b-005056be20a7	Plantae	Tracheophyta	Magnoliopsida	Caryophyllales	Caryophyllaceae	Dianthus	Dianthus superbus	SPECIES	Dianthus superbus L.	CH				1	8	1968
3382875071	31850-KAND	Plantae	Tracheophyta	Magnoliopsida	Caryophyllales	Caryophyllaceae	Dianthus	Dianthus superbus	SPECIES	Dianthus superbus L.	RU	Murmansk Region	66.7937	33.6234	1	8	2012
3382875050	31890-KAND	Plantae	Tracheophyta	Magnoliopsida	Caryophyllales	Caryophyllaceae	Dianthus	Dianthus superbus	SPECIES	Dianthus superbus L.	RU	Murmansk Region	66.7002	33.8944	14	7	2010
3382874832	31785-KAND	Plantae	Tracheophyta	Magnoliopsida	Caryophyllales	Caryophyllaceae	Dianthus	Dianthus superbus	SPECIES	Dianthus superbus L.	RU	Murmansk Region	66.7723	33.6454	5	7	2014
3382874791	31876-KAND	Plantae	Tracheophyta	Magnoliopsida	Caryophyllales	Caryophyllaceae	Dianthus	Dianthus superbus	SPECIES	Dianthus superbus L.	RU	Murmansk Region	66.7501	33.7949	10	7	2010
3382874720	31868-KAND	Plantae	Tracheophyta	Magnoliopsida	Caryophyllales	Caryophyllaceae	Dianthus	Dianthus superbus	SPECIES	Dianthus superbus L.	RU	Murmansk Region	66.7738	33.568	25	8	2012
3382874504	31810-KAND	Plantae	Tracheophyta	Magnoliopsida	Caryophyllales	Caryophyllaceae	Dianthus	Dianthus superbus	SPECIES	Dianthus superbus L.	RU	Murmansk Region	66.7558	33.8094	13	7	2008
3382874295	31882-KAND	Plantae	Tracheophyta	Magnoliopsida	Caryophyllales	Caryophyllaceae	Dianthus	Dianthus superbus	SPECIES	Dianthus superbus L.	RU	Murmansk Region	66.6928	33.8693	13	7	2010
3382874263	31889-KAND	Plantae	Tracheophyta	Magnoliopsida	Caryophyllales	Caryophyllaceae	Dianthus	Dianthus superbus	SPECIES	Dianthus superbus L.	RU	Murmansk Region	66.678	33.8659	16	7	2011
3382874127	31828-KAND	Plantae	Tracheophyta	Magnoliopsida	Caryophyllales	Caryophyllaceae	Dianthus	Dianthus superbus	SPECIES	Dianthus superbus L.	RU	Murmansk Region	66.8013	33.6775	21	7	2012
3382874030	31871-KAND	Plantae	Tracheophyta	Magnoliopsida	Caryophyllales	Caryophyllaceae	Dianthus	Dianthus superbus	SPECIES	Dianthus superbus L.	RU	Murmansk Region	66.792	33.5897	7	7	2013
3382873982	31823-KAND	Plantae	Tracheophyta	Magnoliopsida	Caryophyllales	Caryophyllaceae	Dianthus	Dianthus superbus	SPECIES	Dianthus superbus L.	RU	Murmansk Region	66.6751	33.7882	26	7	2011
3382873805	31855-KAND	Plantae	Tracheophyta	Magnoliopsida	Caryophyllales	Caryophyllaceae	Dianthus	Dianthus superbus	SPECIES	Dianthus superbus L.	RU	Murmansk Region	66.6957	33.8698	20	7	2009
3382873541	31874-KAND	Plantae	Tracheophyta	Magnoliopsida	Caryophyllales	Caryophyllaceae	Dianthus	Dianthus superbus	SPECIES	Dianthus superbus L.	RU	Murmansk Region	66.8159	33.6189	24	8	2012
3382873240	31834-KAND	Plantae	Tracheophyta	Magnoliopsida	Caryophyllales	Caryophyllaceae	Dianthus	Dianthus superbus	SPECIES	Dianthus superbus L.	RU	Murmansk Region	66.7854	33.6754	25	7	2010
3382873215	31817-KAND	Plantae	Tracheophyta	Magnoliopsida	Caryophyllales	Caryophyllaceae	Dianthus	Dianthus superbus	SPECIES	Dianthus superbus L.	RU	Murmansk Region	66.7188	33.7881	14	7	2008
3382873211	31780-KAND	Plantae	Tracheophyta	Magnoliopsida	Caryophyllales	Caryophyllaceae	Dianthus	Dianthus superbus	SPECIES	Dianthus superbus L.	RU	Murmansk Region	66.7184	33.6551	24	7	2014
3382873184	31884-KAND	Plantae	Tracheophyta	Magnoliopsida	Caryophyllales	Caryophyllaceae	Dianthus	Dianthus superbus	SPECIES	Dianthus superbus L.	RU	Murmansk Region	66.7112	33.817	8	7	2010
3382873133	31809-KAND	Plantae	Tracheophyta	Magnoliopsida	Caryophyllales	Caryophyllaceae	Dianthus	Dianthus superbus	SPECIES	Dianthus superbus L.	RU	Murmansk Region	66.7619	33.7773	27	7	2009
3382873073	31777-KAND	Plantae	Tracheophyta	Magnoliopsida	Caryophyllales	Caryophyllaceae	Dianthus	Dianthus superbus	SPECIES	Dianthus superbus L.	RU	Murmansk Region	66.6783	33.8835	23	7	2012
3382873050	31802-KAND	Plantae	Tracheophyta	Magnoliopsida	Caryophyllales	Caryophyllaceae	Dianthus	Dianthus superbus	SPECIES	Dianthus superbus L.	RU	Murmansk Region	66.7825	33.639	14	7	2011
3382873037	31852-KAND	Plantae	Tracheophyta	Magnoliopsida	Caryophyllales	Caryophyllaceae	Dianthus	Dianthus superbus	SPECIES	Dianthus superbus L.	RU	Murmansk Region	66.781	33.5794	4	8	2011
3382873015	31849-KAND	Plantae	Tracheophyta	Magnoliopsida	Caryophyllales	Caryophyllaceae	Dianthus	Dianthus superbus	SPECIES	Dianthus superbus L.	RU	Murmansk Region	66.8002	33.6278	25	7	2011
3382872974	31842-KAND	Plantae	Tracheophyta	Magnoliopsida	Caryophyllales	Caryophyllaceae	Dianthus	Dianthus superbus	SPECIES	Dianthus superbus L.	RU	Murmansk Region	66.8029	33.5493	17	7	2012
3382872788	31791-KAND	Plantae	Tracheophyta	Magnoliopsida	Caryophyllales	Caryophyllaceae	Dianthus	Dianthus superbus	SPECIES	Dianthus superbus L.	RU	Murmansk Region	66.8106	33.5778	21	7	2012
3382872765	31831-KAND	Plantae	Tracheophyta	Magnoliopsida	Caryophyllales	Caryophyllaceae	Dianthus	Dianthus superbus	SPECIES	Dianthus superbus L.	RU	Murmansk Region	66.8126	33.5777	27	7	2012
3382872759	31813-KAND	Plantae	Tracheophyta	Magnoliopsida	Caryophyllales	Caryophyllaceae	Dianthus	Dianthus superbus	SPECIES	Dianthus superbus L.	RU	Murmansk Region	66.7782	33.6243	10	7	2011
3382872666	31798-KAND	Plantae	Tracheophyta	Magnoliopsida	Caryophyllales	Caryophyllaceae	Dianthus	Dianthus superbus	SPECIES	Dianthus superbus L.	RU	Murmansk Region	66.7883	33.6783	25	7	2010
3382872604	31863-KAND	Plantae	Tracheophyta	Magnoliopsida	Caryophyllales	Caryophyllaceae	Dianthus	Dianthus superbus	SPECIES	Dianthus superbus L.	RU	Murmansk Region	66.7926	33.6125	2	8	2012
3382872465	31838-KAND	Plantae	Tracheophyta	Magnoliopsida	Caryophyllales	Caryophyllaceae	Dianthus	Dianthus superbus	SPECIES	Dianthus superbus L.	RU	Murmansk Region	66.7613	33.7818	19	7	2009
3382872439	31860-KAND	Plantae	Tracheophyta	Magnoliopsida	Caryophyllales	Caryophyllaceae	Dianthus	Dianthus superbus	SPECIES	Dianthus superbus L.	RU	Murmansk Region	66.8123	33.5565	11	8	2010
3382872373	31782-KAND	Plantae	Tracheophyta	Magnoliopsida	Caryophyllales	Caryophyllaceae	Dianthus	Dianthus superbus	SPECIES	Dianthus superbus L.	RU	Murmansk Region	66.7696	33.5971	5	7	2014
3382872287	31840-KAND	Plantae	Tracheophyta	Magnoliopsida	Caryophyllales	Caryophyllaceae	Dianthus	Dianthus superbus	SPECIES	Dianthus superbus L.	RU	Murmansk Region	66.8085	33.5763	2	8	2012
3382872233	31853-KAND	Plantae	Tracheophyta	Magnoliopsida	Caryophyllales	Caryophyllaceae	Dianthus	Dianthus superbus	SPECIES	Dianthus superbus L.	RU	Murmansk Region	66.7825	33.6107	26	7	2012
3382872210	31820-KAND	Plantae	Tracheophyta	Magnoliopsida	Caryophyllales	Caryophyllaceae	Dianthus	Dianthus superbus	SPECIES	Dianthus superbus L.	RU	Murmansk Region	66.6802	33.7805	12	7	2011
3382872033	31833-KAND	Plantae	Tracheophyta	Magnoliopsida	Caryophyllales	Caryophyllaceae	Dianthus	Dianthus superbus	SPECIES	Dianthus superbus L.	RU	Murmansk Region	66.7597	33.5972	11	7	2011
3382872001	31858-KAND	Plantae	Tracheophyta	Magnoliopsida	Caryophyllales	Caryophyllaceae	Dianthus	Dianthus superbus	SPECIES	Dianthus superbus L.	RU	Murmansk Region	66.7859	33.6335	7	8	2011
3382871972	31788-KAND	Plantae	Tracheophyta	Magnoliopsida	Caryophyllales	Caryophyllaceae	Dianthus	Dianthus superbus	SPECIES	Dianthus superbus L.	RU	Murmansk Region	66.8028	33.6074	21	7	2012
3382871878	31795-KAND	Plantae	Tracheophyta	Magnoliopsida	Caryophyllales	Caryophyllaceae	Dianthus	Dianthus superbus	SPECIES	Dianthus superbus L.	RU	Murmansk Region	66.783	33.6123	23	7	2011
3382871816	31826-KAND	Plantae	Tracheophyta	Magnoliopsida	Caryophyllales	Caryophyllaceae	Dianthus	Dianthus superbus	SPECIES	Dianthus superbus L.	RU	Murmansk Region	66.7022	33.8366	16	7	2008
3382871802	31787-KAND	Plantae	Tracheophyta	Magnoliopsida	Caryophyllales	Caryophyllaceae	Dianthus	Dianthus superbus	SPECIES	Dianthus superbus L.	RU	Murmansk Region	66.8139	33.6068	1	8	2012
3382871777	31885-KAND	Plantae	Tracheophyta	Magnoliopsida	Caryophyllales	Caryophyllaceae	Dianthus	Dianthus superbus	SPECIES	Dianthus superbus L.	RU	Murmansk Region	66.6923	33.8753	12	7	2010
3382871765	31819-KAND	Plantae	Tracheophyta	Magnoliopsida	Caryophyllales	Caryophyllaceae	Dianthus	Dianthus superbus	SPECIES	Dianthus superbus L.	RU	Murmansk Region	66.7041	33.642	15	7	2008
3382871616	31839-KAND	Plantae	Tracheophyta	Magnoliopsida	Caryophyllales	Caryophyllaceae	Dianthus	Dianthus superbus	SPECIES	Dianthus superbus L.	RU	Murmansk Region	66.8032	33.5748	27	7	2012
3382871604	31794-KAND	Plantae	Tracheophyta	Magnoliopsida	Caryophyllales	Caryophyllaceae	Dianthus	Dianthus superbus	SPECIES	Dianthus superbus L.	RU	Murmansk Region	66.7021	33.864	14	7	2008
3382871520	31878-KAND	Plantae	Tracheophyta	Magnoliopsida	Caryophyllales	Caryophyllaceae	Dianthus	Dianthus superbus	SPECIES	Dianthus superbus L.	RU	Murmansk Region	66.7429	33.6436	7	8	2012
3382871377	31821-KAND	Plantae	Tracheophyta	Magnoliopsida	Caryophyllales	Caryophyllaceae	Dianthus	Dianthus superbus	SPECIES	Dianthus superbus L.	RU	Murmansk Region	66.6817	33.7806	12	7	2011
3382871364	31846-KAND	Plantae	Tracheophyta	Magnoliopsida	Caryophyllales	Caryophyllaceae	Dianthus	Dianthus superbus	SPECIES	Dianthus superbus L.	RU	Murmansk Region	66.7768	33.6801	7	8	2010
3382871183	31814-KAND	Plantae	Tracheophyta	Magnoliopsida	Caryophyllales	Caryophyllaceae	Dianthus	Dianthus superbus	SPECIES	Dianthus superbus L.	RU	Murmansk Region	66.8175	33.5675	11	8	2010
3382871006	31804-KAND	Plantae	Tracheophyta	Magnoliopsida	Caryophyllales	Caryophyllaceae	Dianthus	Dianthus superbus	SPECIES	Dianthus superbus L.	RU	Murmansk Region	66.7933	33.6556	8	8	2010
3382870947	31887-KAND	Plantae	Tracheophyta	Magnoliopsida	Caryophyllales	Caryophyllaceae	Dianthus	Dianthus superbus	SPECIES	Dianthus superbus L.	RU	Murmansk Region	66.7107	33.6406	25	7	2012
3382870801	31807-KAND	Plantae	Tracheophyta	Magnoliopsida	Caryophyllales	Caryophyllaceae	Dianthus	Dianthus superbus	SPECIES	Dianthus superbus L.	RU	Murmansk Region	66.7955	33.5585	17	7	2012
3382870696	31811-KAND	Plantae	Tracheophyta	Magnoliopsida	Caryophyllales	Caryophyllaceae	Dianthus	Dianthus superbus	SPECIES	Dianthus superbus L.	RU	Murmansk Region	66.8138	33.578	27	7	2012
3382870541	31801-KAND	Plantae	Tracheophyta	Magnoliopsida	Caryophyllales	Caryophyllaceae	Dianthus	Dianthus superbus	SPECIES	Dianthus superbus L.	RU	Murmansk Region	66.7994	33.6659	9	8	2010
3382870378	31829-KAND	Plantae	Tracheophyta	Magnoliopsida	Caryophyllales	Caryophyllaceae	Dianthus	Dianthus superbus	SPECIES	Dianthus superbus L.	RU	Murmansk Region	66.7896	33.562	18	7	2008
3382870359	31865-KAND	Plantae	Tracheophyta	Magnoliopsida	Caryophyllales	Caryophyllaceae	Dianthus	Dianthus superbus	SPECIES	Dianthus superbus L.	RU	Murmansk Region	66.7855	33.5653	4	8	2011
3382870130	31836-KAND	Plantae	Tracheophyta	Magnoliopsida	Caryophyllales	Caryophyllaceae	Dianthus	Dianthus superbus	SPECIES	Dianthus superbus L.	RU	Murmansk Region	66.8065	33.5659	17	7	2008
3382869889	31775-KAND	Plantae	Tracheophyta	Magnoliopsida	Caryophyllales	Caryophyllaceae	Dianthus	Dianthus superbus	SPECIES	Dianthus superbus L.	RU	Murmansk Region	66.7571	33.7734			2008
3382869772	31872-KAND	Plantae	Tracheophyta	Magnoliopsida	Caryophyllales	Caryophyllaceae	Dianthus	Dianthus superbus	SPECIES	Dianthus superbus L.	RU	Murmansk Region	66.758	33.7813	13	7	2009
3382869756	31870-KAND	Plantae	Tracheophyta	Magnoliopsida	Caryophyllales	Caryophyllaceae	Dianthus	Dianthus superbus	SPECIES	Dianthus superbus L.	RU	Murmansk Region	66.7645	33.7597	6	8	2010
3382869638	31830-KAND	Plantae	Tracheophyta	Magnoliopsida	Caryophyllales	Caryophyllaceae	Dianthus	Dianthus superbus	SPECIES	Dianthus superbus L.	RU	Murmansk Region	66.8051	33.5713	17	7	2008
3382869545	31883-KAND	Plantae	Tracheophyta	Magnoliopsida	Caryophyllales	Caryophyllaceae	Dianthus	Dianthus superbus	SPECIES	Dianthus superbus L.	RU	Murmansk Region	66.704	33.8545	10	7	2010
3382869425	31803-KAND	Plantae	Tracheophyta	Magnoliopsida	Caryophyllales	Caryophyllaceae	Dianthus	Dianthus superbus	SPECIES	Dianthus superbus L.	RU	Murmansk Region	66.7889	33.684	25	7	2010
3382869346	31778-KAND	Plantae	Tracheophyta	Magnoliopsida	Caryophyllales	Caryophyllaceae	Dianthus	Dianthus superbus	SPECIES	Dianthus superbus L.	RU	Murmansk Region	66.7963	33.623	7	7	2014
3382869266	31808-KAND	Plantae	Tracheophyta	Magnoliopsida	Caryophyllales	Caryophyllaceae	Dianthus	Dianthus superbus	SPECIES	Dianthus superbus L.	RU	Murmansk Region	66.7897	33.6293	14	7	2011
3382869234	31835-KAND	Plantae	Tracheophyta	Magnoliopsida	Caryophyllales	Caryophyllaceae	Dianthus	Dianthus superbus	SPECIES	Dianthus superbus L.	RU	Murmansk Region	66.7988	33.6206	21	7	2012
3382869127	31843-KAND	Plantae	Tracheophyta	Magnoliopsida	Caryophyllales	Caryophyllaceae	Dianthus	Dianthus superbus	SPECIES	Dianthus superbus L.	RU	Murmansk Region	66.8091	33.6764	18	7	2010
3382869079	31797-KAND	Plantae	Tracheophyta	Magnoliopsida	Caryophyllales	Caryophyllaceae	Dianthus	Dianthus superbus	SPECIES	Dianthus superbus L.	RU	Murmansk Region	66.7929	33.6784	25	7	2010
3382869047	31875-KAND	Plantae	Tracheophyta	Magnoliopsida	Caryophyllales	Caryophyllaceae	Dianthus	Dianthus superbus	SPECIES	Dianthus superbus L.	RU	Murmansk Region	66.7914	33.5585	5	8	2011
3382868843	31816-KAND	Plantae	Tracheophyta	Magnoliopsida	Caryophyllales	Caryophyllaceae	Dianthus	Dianthus superbus	SPECIES	Dianthus superbus L.	RU	Murmansk Region	66.7011	33.6479	11	7	2008
3382868808	31862-KAND	Plantae	Tracheophyta	Magnoliopsida	Caryophyllales	Caryophyllaceae	Dianthus	Dianthus superbus	SPECIES	Dianthus superbus L.	RU	Murmansk Region	66.8049	33.608	26	8	2012
3382868789	31891-KAND	Plantae	Tracheophyta	Magnoliopsida	Caryophyllales	Caryophyllaceae	Dianthus	Dianthus superbus	SPECIES	Dianthus superbus L.	RU	Murmansk Region	66.7067	33.8514	16	8	2010
3382868763	31869-KAND	Plantae	Tracheophyta	Magnoliopsida	Caryophyllales	Caryophyllaceae	Dianthus	Dianthus superbus	SPECIES	Dianthus superbus L.	RU	Murmansk Region	66.7873	33.6224	24	7	2012
3382868706	31848-KAND	Plantae	Tracheophyta	Magnoliopsida	Caryophyllales	Caryophyllaceae	Dianthus	Dianthus superbus	SPECIES	Dianthus superbus L.	RU	Murmansk Region	66.7926	33.6527	8	8	2010
3382868511	31864-KAND	Plantae	Tracheophyta	Magnoliopsida	Caryophyllales	Caryophyllaceae	Dianthus	Dianthus superbus	SPECIES	Dianthus superbus L.	RU	Murmansk Region	66.7998	33.6266	25	7	2011
3382868465	31792-KAND	Plantae	Tracheophyta	Magnoliopsida	Caryophyllales	Caryophyllaceae	Dianthus	Dianthus superbus	SPECIES	Dianthus superbus L.	RU	Murmansk Region	66.8021	33.6245	25	7	2011
3382868435	31799-KAND	Plantae	Tracheophyta	Magnoliopsida	Caryophyllales	Caryophyllaceae	Dianthus	Dianthus superbus	SPECIES	Dianthus superbus L.	RU	Murmansk Region	66.8068	33.6125	21	7	2012
3382868360	31877-KAND	Plantae	Tracheophyta	Magnoliopsida	Caryophyllales	Caryophyllaceae	Dianthus	Dianthus superbus	SPECIES	Dianthus superbus L.	RU	Murmansk Region	66.7677	33.5943	6	7	2013
3382868323	31827-KAND	Plantae	Tracheophyta	Magnoliopsida	Caryophyllales	Caryophyllaceae	Dianthus	Dianthus superbus	SPECIES	Dianthus superbus L.	RU	Murmansk Region	66.7533	33.8085	13	7	2008
3382868113	31824-KAND	Plantae	Tracheophyta	Magnoliopsida	Caryophyllales	Caryophyllaceae	Dianthus	Dianthus superbus	SPECIES	Dianthus superbus L.	RU	Murmansk Region	66.7294	33.6751	11	7	2008
3382868033	31781-KAND	Plantae	Tracheophyta	Magnoliopsida	Caryophyllales	Caryophyllaceae	Dianthus	Dianthus superbus	SPECIES	Dianthus superbus L.	RU	Murmansk Region	66.7269	33.6237	17	7	2014
3382867793	31867-KAND	Plantae	Tracheophyta	Magnoliopsida	Caryophyllales	Caryophyllaceae	Dianthus	Dianthus superbus	SPECIES	Dianthus superbus L.	RU	Murmansk Region	66.791	33.6773	25	7	2010
3382867531	31845-KAND	Plantae	Tracheophyta	Magnoliopsida	Caryophyllales	Caryophyllaceae	Dianthus	Dianthus superbus	SPECIES	Dianthus superbus L.	RU	Murmansk Region	66.7399	33.6388	15	7	2008
3382867257	31856-KAND	Plantae	Tracheophyta	Magnoliopsida	Caryophyllales	Caryophyllaceae	Dianthus	Dianthus superbus	SPECIES	Dianthus superbus L.	RU	Murmansk Region	66.7223	33.8166	13	7	2008
3382867218	31806-KAND	Plantae	Tracheophyta	Magnoliopsida	Caryophyllales	Caryophyllaceae	Dianthus	Dianthus superbus	SPECIES	Dianthus superbus L.	RU	Murmansk Region	66.7695	33.7261	10	7	2008
3382867203	31888-KAND	Plantae	Tracheophyta	Magnoliopsida	Caryophyllales	Caryophyllaceae	Dianthus	Dianthus superbus	SPECIES	Dianthus superbus L.	RU	Murmansk Region	66.7721	33.6343	1	7	2013
3382867202	31784-KAND	Plantae	Tracheophyta	Magnoliopsida	Caryophyllales	Caryophyllaceae	Dianthus	Dianthus superbus	SPECIES	Dianthus superbus L.	RU	Murmansk Region	66.6952	33.6585	8	7	2014
3382867170	31881-KAND	Plantae	Tracheophyta	Magnoliopsida	Caryophyllales	Caryophyllaceae	Dianthus	Dianthus superbus	SPECIES	Dianthus superbus L.	RU	Murmansk Region	66.6756	33.9039	12	8	2009
3382867024	31880-KAND	Plantae	Tracheophyta	Magnoliopsida	Caryophyllales	Caryophyllaceae	Dianthus	Dianthus superbus	SPECIES	Dianthus superbus L.	RU	Murmansk Region	66.7004	33.8571	10	7	2010
3382866912	31873-KAND	Plantae	Tracheophyta	Magnoliopsida	Caryophyllales	Caryophyllaceae	Dianthus	Dianthus superbus	SPECIES	Dianthus superbus L.	RU	Murmansk Region	66.7811	33.6204	5	8	2012
3382866883	31800-KAND	Plantae	Tracheophyta	Magnoliopsida	Caryophyllales	Caryophyllaceae	Dianthus	Dianthus superbus	SPECIES	Dianthus superbus L.	RU	Murmansk Region	66.7837	33.6109	23	7	2011
3382866744	31886-KAND	Plantae	Tracheophyta	Magnoliopsida	Caryophyllales	Caryophyllaceae	Dianthus	Dianthus superbus	SPECIES	Dianthus superbus L.	RU	Murmansk Region	66.7172	33.8083	15	7	2011
3382866676	31866-KAND	Plantae	Tracheophyta	Magnoliopsida	Caryophyllales	Caryophyllaceae	Dianthus	Dianthus superbus	SPECIES	Dianthus superbus L.	RU	Murmansk Region	66.7859	33.6796	14	8	2010
3382866649	31818-KAND	Plantae	Tracheophyta	Magnoliopsida	Caryophyllales	Caryophyllaceae	Dianthus	Dianthus superbus	SPECIES	Dianthus superbus L.	RU	Murmansk Region	66.6991	33.8411	16	7	2008
3382866539	31825-KAND	Plantae	Tracheophyta	Magnoliopsida	Caryophyllales	Caryophyllaceae	Dianthus	Dianthus superbus	SPECIES	Dianthus superbus L.	RU	Murmansk Region	66.6788	33.7825	26	7	2011
3382866477	31859-KAND	Plantae	Tracheophyta	Magnoliopsida	Caryophyllales	Caryophyllaceae	Dianthus	Dianthus superbus	SPECIES	Dianthus superbus L.	RU	Murmansk Region	66.7897	33.6185	2	8	2012
3382866289	31832-KAND	Plantae	Tracheophyta	Magnoliopsida	Caryophyllales	Caryophyllaceae	Dianthus	Dianthus superbus	SPECIES	Dianthus superbus L.	RU	Murmansk Region	66.8133	33.6067	12	8	2012
3382866209	31774-KAND	Plantae	Tracheophyta	Magnoliopsida	Caryophyllales	Caryophyllaceae	Dianthus	Dianthus superbus	SPECIES	Dianthus superbus L.	RU	Murmansk Region	66.7231	33.6963			2008
3382866049	31790-KAND	Plantae	Tracheophyta	Magnoliopsida	Caryophyllales	Caryophyllaceae	Dianthus	Dianthus superbus	SPECIES	Dianthus superbus L.	RU	Murmansk Region	66.7885	33.5654	18	7	2008
3382866041	31812-KAND	Plantae	Tracheophyta	Magnoliopsida	Caryophyllales	Caryophyllaceae	Dianthus	Dianthus superbus	SPECIES	Dianthus superbus L.	RU	Murmansk Region	66.8146	33.6139	1	8	2012
3382866011	31841-KAND	Plantae	Tracheophyta	Magnoliopsida	Caryophyllales	Caryophyllaceae	Dianthus	Dianthus superbus	SPECIES	Dianthus superbus L.	RU	Murmansk Region	66.7147	33.8957	14	7	2008
3382865901	31776-KAND	Plantae	Tracheophyta	Magnoliopsida	Caryophyllales	Caryophyllaceae	Dianthus	Dianthus superbus	SPECIES	Dianthus superbus L.	RU	Murmansk Region	66.7836	33.6705	14	6	2013
3382865776	31783-KAND	Plantae	Tracheophyta	Magnoliopsida	Caryophyllales	Caryophyllaceae	Dianthus	Dianthus superbus	SPECIES	Dianthus superbus L.	RU	Murmansk Region	66.7783	33.6914	11	7	2014
3382865741	31805-KAND	Plantae	Tracheophyta	Magnoliopsida	Caryophyllales	Caryophyllaceae	Dianthus	Dianthus superbus	SPECIES	Dianthus superbus L.	RU	Murmansk Region	66.7783	33.6148	23	7	2011
3382865674	31857-KAND	Plantae	Tracheophyta	Magnoliopsida	Caryophyllales	Caryophyllaceae	Dianthus	Dianthus superbus	SPECIES	Dianthus superbus L.	RU	Murmansk Region	66.7927	33.6611	8	8	2010
3382865624	31779-KAND	Plantae	Tracheophyta	Magnoliopsida	Caryophyllales	Caryophyllaceae	Dianthus	Dianthus superbus	SPECIES	Dianthus superbus L.	RU	Murmansk Region	66.7907	33.7045	14	7	2014
3382865592	31847-KAND	Plantae	Tracheophyta	Magnoliopsida	Caryophyllales	Caryophyllaceae	Dianthus	Dianthus superbus	SPECIES	Dianthus superbus L.	RU	Murmansk Region	66.781	33.63	22	8	2011
3382865515	31837-KAND	Plantae	Tracheophyta	Magnoliopsida	Caryophyllales	Caryophyllaceae	Dianthus	Dianthus superbus	SPECIES	Dianthus superbus L.	RU	Murmansk Region	66.8207	33.6835	18	7	2010
3382865451	31844-KAND	Plantae	Tracheophyta	Magnoliopsida	Caryophyllales	Caryophyllaceae	Dianthus	Dianthus superbus	SPECIES	Dianthus superbus L.	RU	Murmansk Region	66.7585	33.5979	11	7	2011
3382865379	31789-KAND	Plantae	Tracheophyta	Magnoliopsida	Caryophyllales	Caryophyllaceae	Dianthus	Dianthus superbus	SPECIES	Dianthus superbus L.	RU	Murmansk Region	66.7887	33.6214	12	8	2012
3382865248	31851-KAND	Plantae	Tracheophyta	Magnoliopsida	Caryophyllales	Caryophyllaceae	Dianthus	Dianthus superbus	SPECIES	Dianthus superbus L.	RU	Murmansk Region	66.7717	33.6861	7	8	2010
3382865241	31796-KAND	Plantae	Tracheophyta	Magnoliopsida	Caryophyllales	Caryophyllaceae	Dianthus	Dianthus superbus	SPECIES	Dianthus superbus L.	RU	Murmansk Region	66.7874	33.7083	14	8	2010
3382865213	31786-KAND	Plantae	Tracheophyta	Magnoliopsida	Caryophyllales	Caryophyllaceae	Dianthus	Dianthus superbus	SPECIES	Dianthus superbus L.	RU	Murmansk Region	66.7186	33.6615	27	7	2014
3382865186	31861-KAND	Plantae	Tracheophyta	Magnoliopsida	Caryophyllales	Caryophyllaceae	Dianthus	Dianthus superbus	SPECIES	Dianthus superbus L.	RU	Murmansk Region	66.7603	33.7994	15	7	2012
3382864954	31822-KAND	Plantae	Tracheophyta	Magnoliopsida	Caryophyllales	Caryophyllaceae	Dianthus	Dianthus superbus	SPECIES	Dianthus superbus L.	RU	Murmansk Region	66.7697	33.683	8	8	2010
3382864717	31815-KAND	Plantae	Tracheophyta	Magnoliopsida	Caryophyllales	Caryophyllaceae	Dianthus	Dianthus superbus	SPECIES	Dianthus superbus L.	RU	Murmansk Region	66.7591	33.5923	11	7	2011
3382864711	31793-KAND	Plantae	Tracheophyta	Magnoliopsida	Caryophyllales	Caryophyllaceae	Dianthus	Dianthus superbus	SPECIES	Dianthus superbus L.	RU	Murmansk Region	66.8012	33.6266	25	7	2011
3382864474	31854-KAND	Plantae	Tracheophyta	Magnoliopsida	Caryophyllales	Caryophyllaceae	Dianthus	Dianthus superbus	SPECIES	Dianthus superbus L.	RU	Murmansk Region	66.7459	33.8026	19	7	2009
3382864437	31879-KAND	Plantae	Tracheophyta	Magnoliopsida	Caryophyllales	Caryophyllaceae	Dianthus	Dianthus superbus	SPECIES	Dianthus superbus L.	RU	Murmansk Region	66.6942	33.6586	18	7	2011
3381971690	urn:lsid:biocol.org:col:15550:12:28759	Plantae	Tracheophyta	Magnoliopsida	Caryophyllales	Caryophyllaceae	Dianthus	Dianthus superbus	SPECIES	Dianthus superbus L.	RU	Republic of Buryatiya	51.3878	105.231	27	7	2018
3381971621	urn:lsid:biocol.org:col:15550:12:28792	Plantae	Tracheophyta	Magnoliopsida	Caryophyllales	Caryophyllaceae	Dianthus	Dianthus superbus	SPECIES	Dianthus superbus L.	RU	Republic of Buryatiya	51.3897	105.246	27	7	2018
3381971569	urn:lsid:biocol.org:col:15550:12:28722	Plantae	Tracheophyta	Magnoliopsida	Caryophyllales	Caryophyllaceae	Dianthus	Dianthus superbus	SPECIES	Dianthus superbus L.	RU	Republic of Buryatiya	51.3836	105.225	27	7	2018
3381971047	urn:lsid:biocol.org:col:15550:12:31945	Plantae	Tracheophyta	Magnoliopsida	Caryophyllales	Caryophyllaceae	Dianthus	Dianthus superbus	SPECIES	Dianthus superbus L.	RU	Republic of Buryatiya	51.274	105.269	5	7	2019
3381970610	urn:lsid:biocol.org:col:15550:12:28176	Plantae	Tracheophyta	Magnoliopsida	Caryophyllales	Caryophyllaceae	Dianthus	Dianthus superbus	SPECIES	Dianthus superbus L.	RU	Republic of Buryatiya	51.4726	105.246	24	7	2018
3381970433	urn:lsid:biocol.org:col:15550:12:24433	Plantae	Tracheophyta	Magnoliopsida	Caryophyllales	Caryophyllaceae	Dianthus	Dianthus superbus	SPECIES	Dianthus superbus L.	RU	Republic of Buryatiya	51.5254	105.407	13	7	2017
3381970368	urn:lsid:biocol.org:col:15550:12:24484	Plantae	Tracheophyta	Magnoliopsida	Caryophyllales	Caryophyllaceae	Dianthus	Dianthus superbus	SPECIES	Dianthus superbus L.	RU	Republic of Buryatiya	51.5255	105.407	13	7	2017
3381970308	urn:lsid:biocol.org:col:15550:12:24310	Plantae	Tracheophyta	Magnoliopsida	Caryophyllales	Caryophyllaceae	Dianthus	Dianthus superbus	SPECIES	Dianthus superbus L.	RU	Republic of Buryatiya	51.5287	105.419	12	7	2017
3381966954	urn:lsid:biocol.org:col:15550:12:29137	Plantae	Tracheophyta	Magnoliopsida	Caryophyllales	Caryophyllaceae	Dianthus	Dianthus superbus	SPECIES	Dianthus superbus L.	RU	Republic of Buryatiya	51.3554	105.291	29	7	2018
3381965802	urn:lsid:biocol.org:col:15550:12:27417	Plantae	Tracheophyta	Magnoliopsida	Caryophyllales	Caryophyllaceae	Dianthus	Dianthus superbus	SPECIES	Dianthus superbus L.	RU	Republic of Buryatiya	51.3404	105.519	15	7	2018
3381965515	urn:lsid:biocol.org:col:15550:12:27377	Plantae	Tracheophyta	Magnoliopsida	Caryophyllales	Caryophyllaceae	Dianthus	Dianthus superbus	SPECIES	Dianthus superbus L.	RU	Republic of Buryatiya	51.3345	105.506	15	7	2018
3381965148	urn:lsid:biocol.org:col:15550:12:29810	Plantae	Tracheophyta	Magnoliopsida	Caryophyllales	Caryophyllaceae	Dianthus	Dianthus superbus	SPECIES	Dianthus superbus L.	RU	Republic of Buryatiya	51.526	105.407	16	8	2018
3381963638	urn:lsid:biocol.org:col:15550:12:23158	Plantae	Tracheophyta	Magnoliopsida	Caryophyllales	Caryophyllaceae	Dianthus	Dianthus superbus	SPECIES	Dianthus superbus L.	RU	Republic of Buryatiya	51.3041	105.174	26	7	2016
3358548325	96058675	Plantae	Tracheophyta	Magnoliopsida	Caryophyllales	Caryophyllaceae	Dianthus	Dianthus superbus	SPECIES	Dianthus superbus L.	RU	Murmansk	66.6999	32.8601	8	8	2021
3358547234	92927647	Plantae	Tracheophyta	Magnoliopsida	Caryophyllales	Caryophyllaceae	Dianthus	Dianthus superbus	SPECIES	Dianthus superbus L.	RU	Buryat	51.7258	101.004	9	8	2021
3358547142	90244854	Plantae	Tracheophyta	Magnoliopsida	Caryophyllales	Caryophyllaceae	Dianthus	Dianthus superbus	SPECIES	Dianthus superbus L.	RU	Gorno-Altay	50.4975	87.6572	7	8	2021
3358547018	86695363	Plantae	Tracheophyta	Magnoliopsida	Caryophyllales	Caryophyllaceae	Dianthus	Dianthus superbus	SPECIES	Dianthus superbus L.	RU	Murmansk	66.5525	33.1038	12	7	2021
3358546432	56533073	Plantae	Tracheophyta	Magnoliopsida	Caryophyllales	Caryophyllaceae	Dianthus	Dianthus superbus	SPECIES	Dianthus superbus L.	RU	Murmansk	67.3895	33.05	15	8	2020
3358545345	55516878	Plantae	Tracheophyta	Magnoliopsida	Caryophyllales	Caryophyllaceae	Dianthus	Dianthus superbus	SPECIES	Dianthus superbus L.	RU	Karelia	64.5341	34.8429	5	8	2020
3358545311	55030462	Plantae	Tracheophyta	Magnoliopsida	Caryophyllales	Caryophyllaceae	Dianthus	Dianthus superbus	SPECIES	Dianthus superbus L.	RU	Murmansk	66.9692	29.2099	29	7	2020
3358544414	55589363	Plantae	Tracheophyta	Magnoliopsida	Caryophyllales	Caryophyllaceae	Dianthus	Dianthus superbus	SPECIES	Dianthus superbus L.	RU	Karelia	64.5231	34.7907	5	8	2020
3358543190	91633975	Plantae	Tracheophyta	Magnoliopsida	Caryophyllales	Caryophyllaceae	Dianthus	Dianthus superbus	SPECIES	Dianthus superbus L.	RU	Buryat	51.9457	102.44	5	8	2021
3358542209	90510267	Plantae	Tracheophyta	Magnoliopsida	Caryophyllales	Caryophyllaceae	Dianthus	Dianthus superbus	SPECIES	Dianthus superbus L.	RU	Murmansk	68.9984	35.6949	8	8	2021
3358541482	57762748	Plantae	Tracheophyta	Magnoliopsida	Caryophyllales	Caryophyllaceae	Dianthus	Dianthus superbus	SPECIES	Dianthus superbus L.	RU	Murmansk	66.8756	32.5111	22	8	2020
3358541150	90015698	Plantae	Tracheophyta	Magnoliopsida	Caryophyllales	Caryophyllaceae	Dianthus	Dianthus superbus	SPECIES	Dianthus superbus L.	RU	Sakhalin	48.0182	142.545	5	8	2021
3358540317	54822584	Plantae	Tracheophyta	Magnoliopsida	Caryophyllales	Caryophyllaceae	Dianthus	Dianthus superbus	SPECIES	Dianthus superbus L.	RU	Arkhangel'sk	64.4071	40.8324	30	7	2020
3358540304	54641378	Plantae	Tracheophyta	Magnoliopsida	Caryophyllales	Caryophyllaceae	Dianthus	Dianthus superbus	SPECIES	Dianthus superbus L.	RU	Murmansk	67.1289	32.4299	28	7	2020
3358534120	52279819	Plantae	Tracheophyta	Magnoliopsida	Caryophyllales	Caryophyllaceae	Dianthus	Dianthus superbus	SPECIES	Dianthus superbus L.	RU	Gorno-Altay	51.6802	85.7805	27	6	2020
3358533385	19883767	Plantae	Tracheophyta	Magnoliopsida	Caryophyllales	Caryophyllaceae	Dianthus	Dianthus superbus	SPECIES	Dianthus superbus L.	RU	Zabaykal'ye	49.5492	111.042
3358526638	33918844	Plantae	Tracheophyta	Magnoliopsida	Caryophyllales	Caryophyllaceae	Dianthus	Dianthus superbus	SPECIES	Dianthus superbus L.	RU	Vologda	59.2158	37.2932	13	6	2014
3358526562	30355824	Plantae	Tracheophyta	Magnoliopsida	Caryophyllales	Caryophyllaceae	Dianthus	Dianthus superbus	SPECIES	Dianthus superbus L.	RU	Gorno-Altay	50.3268	85.6667	6	8	2019
3358524322	55138289	Plantae	Tracheophyta	Magnoliopsida	Caryophyllales	Caryophyllaceae	Dianthus	Dianthus superbus	SPECIES	Dianthus superbus L.	RU	Ryazan'	54.763	41.184	24	7	2020
3358523949	87194790	Plantae	Tracheophyta	Magnoliopsida	Caryophyllales	Caryophyllaceae	Dianthus	Dianthus superbus	SPECIES	Dianthus superbus L.	RU	Arkhangel'sk	65.0144	35.7048	12	7	2021
3358523841	84680058	Plantae	Tracheophyta	Magnoliopsida	Caryophyllales	Caryophyllaceae	Dianthus	Dianthus superbus	SPECIES	Dianthus superbus L.	RU	Kirov	58.6033	49.8092	27	6	2021
3358523768	83033813	Plantae	Tracheophyta	Magnoliopsida	Caryophyllales	Caryophyllaceae	Dianthus	Dianthus superbus	SPECIES	Dianthus superbus L.	RU	Arkhangel'sk	64.59	39.9471	14	6	2021
3358522112	86755620	Plantae	Tracheophyta	Magnoliopsida	Caryophyllales	Caryophyllaceae	Dianthus	Dianthus superbus	SPECIES	Dianthus superbus L.	RU	Arkhangel'sk	64.1242	42.0935	11	7	2021
3358520414	56125523	Plantae	Tracheophyta	Magnoliopsida	Caryophyllales	Caryophyllaceae	Dianthus	Dianthus superbus	SPECIES	Dianthus superbus L.	RU	Karelia	64.5099	34.8191	5	8	2020
3358519306	54512968	Plantae	Tracheophyta	Magnoliopsida	Caryophyllales	Caryophyllaceae	Dianthus	Dianthus superbus	SPECIES	Dianthus superbus L.	RU	Arkhangel'sk	64.4947	40.7675	27	7	2020
3358519194	92674770	Plantae	Tracheophyta	Magnoliopsida	Caryophyllales	Caryophyllaceae	Dianthus	Dianthus superbus	SPECIES	Dianthus superbus L.	RU	Gorno-Altay	51.0558	85.6199	24	8	2021
3358518183	90669484	Plantae	Tracheophyta	Magnoliopsida	Caryophyllales	Caryophyllaceae	Dianthus	Dianthus superbus	SPECIES	Dianthus superbus L.	RU	Murmansk	67.1042	32.6975	6	8	2021
3358516171	90545858	Plantae	Tracheophyta	Magnoliopsida	Caryophyllales	Caryophyllaceae	Dianthus	Dianthus superbus	SPECIES	Dianthus superbus L.	RU	Krasnoyarsk	55.9169	92.7377	9	8	2021
3358514906	49321927	Plantae	Tracheophyta	Magnoliopsida	Caryophyllales	Caryophyllaceae	Dianthus	Dianthus superbus	SPECIES	Dianthus superbus L.	RU	Kemerovo	53.2139	87.3133	12	6	2020
3358512703	44987904	Plantae	Tracheophyta	Magnoliopsida	Caryophyllales	Caryophyllaceae	Dianthus	Dianthus superbus	SPECIES	Dianthus superbus L.	RU	Karelia	66.5618	32.9454	17	7	2011
3358512153	52451457	Plantae	Tracheophyta	Magnoliopsida	Caryophyllales	Caryophyllaceae	Dianthus	Dianthus superbus	SPECIES	Dianthus superbus L.	RU	Lipetsk	52.8672	39.8775	9	7	2020
3358511842	48415803	Plantae	Tracheophyta	Magnoliopsida	Caryophyllales	Caryophyllaceae	Dianthus	Dianthus superbus	SPECIES	Dianthus superbus L.	RU	Tomsk	56.3751	84.8827	3	6	2020
3358511599	31365421	Plantae	Tracheophyta	Magnoliopsida	Caryophyllales	Caryophyllaceae	Dianthus	Dianthus superbus	SPECIES	Dianthus superbus L.	RU	Tuva	50.594	97.5622	26	7	2014
3358511168	52471000	Plantae	Tracheophyta	Magnoliopsida	Caryophyllales	Caryophyllaceae	Dianthus	Dianthus superbus	SPECIES	Dianthus superbus L.	RU	Krasnoyarsk	53.2902	92.0027
3358510382	19358261	Plantae	Tracheophyta	Magnoliopsida	Caryophyllales	Caryophyllaceae	Dianthus	Dianthus superbus	SPECIES	Dianthus superbus L.	RU	Gorno-Altay	49.9247	86.5448	19	7	2016
3358509653	41559590	Plantae	Tracheophyta	Magnoliopsida	Caryophyllales	Caryophyllaceae	Dianthus	Dianthus superbus	SPECIES	Dianthus superbus L.	RU	Khabarovsk	47.1108	136.572
3358506601	33921222	Plantae	Tracheophyta	Magnoliopsida	Caryophyllales	Caryophyllaceae	Dianthus	Dianthus superbus	SPECIES	Dianthus superbus L.	RU	Gorno-Altay	49.8925	86.4244	11	8	2014
3358506294	54514320	Plantae	Tracheophyta	Magnoliopsida	Caryophyllales	Caryophyllaceae	Dianthus	Dianthus superbus	SPECIES	Dianthus superbus L.	RU	Murmansk	66.9545	30.3472	27	7	2020
3358506106	52009224	Plantae	Tracheophyta	Magnoliopsida	Caryophyllales	Caryophyllaceae	Dianthus	Dianthus superbus	SPECIES	Dianthus superbus L.	RU	Gorno-Altay	51.6362	85.7683	5	7	2020
3358326817	51686657	Plantae	Tracheophyta	Magnoliopsida	Caryophyllales	Caryophyllaceae	Dianthus	Dianthus superbus	SPECIES	Dianthus superbus L.	RU	Republic of Bashkortostan	54.065	57.8409	2	7	2020
3358312426	67099956	Plantae	Tracheophyta	Magnoliopsida	Caryophyllales	Caryophyllaceae	Dianthus	Dianthus superbus	SPECIES	Dianthus superbus L.	RU	Yaroslavl Oblast	57.2886	39.8496	5	7	2020
3358311688	57204516	Plantae	Tracheophyta	Magnoliopsida	Caryophyllales	Caryophyllaceae	Dianthus	Dianthus superbus	SPECIES	Dianthus superbus L.	RU	Khanty-Mansi AO	62.178	60.3175
3358284476	84674553	Plantae	Tracheophyta	Magnoliopsida	Caryophyllales	Caryophyllaceae	Dianthus	Dianthus superbus	SPECIES	Dianthus superbus L.	RU	Altaisky Krai	53.2813	86.181	27	6	2021
3358283893	84674428	Plantae	Tracheophyta	Magnoliopsida	Caryophyllales	Caryophyllaceae	Dianthus	Dianthus superbus	SPECIES	Dianthus superbus L.	RU	Altaisky Krai	53.2703	86.2419	27	6	2021
3358283841	84165249	Plantae	Tracheophyta	Magnoliopsida	Caryophyllales	Caryophyllaceae	Dianthus	Dianthus superbus	SPECIES	Dianthus superbus L.	RU	Voronezh Oblast	51.7221	39.3424	23	6	2021
3358282469	47954799	Plantae	Tracheophyta	Magnoliopsida	Caryophyllales	Caryophyllaceae	Dianthus	Dianthus superbus	SPECIES	Dianthus superbus L.	RU	Altaisky Krai	53.2635	86.2647	31	5	2020
3358281734	85734083	Plantae	Tracheophyta	Magnoliopsida	Caryophyllales	Caryophyllaceae	Dianthus	Dianthus superbus	SPECIES	Dianthus superbus L.	RU	Altaisky Krai	51.651	84.9186	4	7	2021
3358280391	88218673	Plantae	Tracheophyta	Magnoliopsida	Caryophyllales	Caryophyllaceae	Dianthus	Dianthus superbus	SPECIES	Dianthus superbus L.	RU	Tula Oblast	54.1889	37.3585	21	7	2021
3358280290	87966126	Plantae	Tracheophyta	Magnoliopsida	Caryophyllales	Caryophyllaceae	Dianthus	Dianthus superbus	SPECIES	Dianthus superbus L.	RU	Tula Oblast	54.1892	37.3583	21	7	2021
3358277829	50398014	Plantae	Tracheophyta	Magnoliopsida	Caryophyllales	Caryophyllaceae	Dianthus	Dianthus superbus	SPECIES	Dianthus superbus L.	RU	Altaisky Krai	51.8646	84.0445	21	6	2020
3358276170	83259891	Plantae	Tracheophyta	Magnoliopsida	Caryophyllales	Caryophyllaceae	Dianthus	Dianthus superbus	SPECIES	Dianthus superbus L.	RU	Vladimir Oblast	56.1865	42.8804	16	6	2021
3358273463	82973603	Plantae	Tracheophyta	Magnoliopsida	Caryophyllales	Caryophyllaceae	Dianthus	Dianthus superbus	SPECIES	Dianthus superbus L.	RU	Voronezh Oblast	51.621	39.5125
3358271630	87961696	Plantae	Tracheophyta	Magnoliopsida	Caryophyllales	Caryophyllaceae	Dianthus	Dianthus superbus	SPECIES	Dianthus superbus L.	RU	Tula Oblast	54.1888	37.3585	21	7	2021
3358268349	79936691	Plantae	Tracheophyta	Magnoliopsida	Caryophyllales	Caryophyllaceae	Dianthus	Dianthus superbus	SPECIES	Dianthus superbus L.	RU	Voronezh Oblast	51.6238	39.5106
3358265227	87970377	Plantae	Tracheophyta	Magnoliopsida	Caryophyllales	Caryophyllaceae	Dianthus	Dianthus superbus	SPECIES	Dianthus superbus L.	RU	Tula Oblast	54.2241	37.3677	21	7	2021
3358259641	49957097	Plantae	Tracheophyta	Magnoliopsida	Caryophyllales	Caryophyllaceae	Dianthus	Dianthus superbus	SPECIES	Dianthus superbus L.	RU	Novosibirsk Oblast	54.6647	83.7789	14	6	2020
3357766446	53124665	Plantae	Tracheophyta	Magnoliopsida	Caryophyllales	Caryophyllaceae	Dianthus	Dianthus superbus	SPECIES	Dianthus superbus L.	RU	Irkutsk Oblast	52.206	104.233	13	7	2020
3357765857	50744664	Plantae	Tracheophyta	Magnoliopsida	Caryophyllales	Caryophyllaceae	Dianthus	Dianthus superbus	SPECIES	Dianthus superbus L.	RU	Irkutsk Oblast	57.9845	102.74	22	6	2020
3357765380	53120191	Plantae	Tracheophyta	Magnoliopsida	Caryophyllales	Caryophyllaceae	Dianthus	Dianthus superbus	SPECIES	Dianthus superbus L.	RU	Irkutsk Oblast	52.2082	104.226	13	7	2020
3357764560	53117447	Plantae	Tracheophyta	Magnoliopsida	Caryophyllales	Caryophyllaceae	Dianthus	Dianthus superbus	SPECIES	Dianthus superbus L.	RU	Irkutsk Oblast	52.2281	104.211	13	7	2020
3357764447	51965469	Plantae	Tracheophyta	Magnoliopsida	Caryophyllales	Caryophyllaceae	Dianthus	Dianthus superbus	SPECIES	Dianthus superbus L.	RU	Irkutsk Oblast	52.2417	104.439	4	7	2020
3357764430	53117336	Plantae	Tracheophyta	Magnoliopsida	Caryophyllales	Caryophyllaceae	Dianthus	Dianthus superbus	SPECIES	Dianthus superbus L.	RU	Irkutsk Oblast	52.2412	104.195	13	7	2020
3357763675	54823257	Plantae	Tracheophyta	Magnoliopsida	Caryophyllales	Caryophyllaceae	Dianthus	Dianthus superbus	SPECIES	Dianthus superbus L.	RU	Irkutsk Oblast	58.053	102.715
3357761776	57006675	Plantae	Tracheophyta	Magnoliopsida	Caryophyllales	Caryophyllaceae	Dianthus	Dianthus superbus	SPECIES	Dianthus superbus L.	RU	Irkutsk Oblast	52.3822	104.357	10	7	2020
3357761536	58030967	Plantae	Tracheophyta	Magnoliopsida	Caryophyllales	Caryophyllaceae	Dianthus	Dianthus superbus	SPECIES	Dianthus superbus L.	RU	Irkutsk Oblast	52.3445	104.348	29	8	2020
3357759732	54275230	Plantae	Tracheophyta	Magnoliopsida	Caryophyllales	Caryophyllaceae	Dianthus	Dianthus superbus	SPECIES	Dianthus superbus L.	RU	Irkutsk Oblast	56.3407	101.794	25	7	2020
3357738345	52257722	Plantae	Tracheophyta	Magnoliopsida	Caryophyllales	Caryophyllaceae	Dianthus	Dianthus superbus	SPECIES	Dianthus superbus L.	RU	Moscow Oblast	56.4688	37.1661	7	7	2020
3356290472	TKM00408	Plantae	Tracheophyta	Magnoliopsida	Caryophyllales	Caryophyllaceae	Dianthus	Dianthus superbus	SPECIES	Dianthus superbus L.	RU	Tula Oblast	53.8848	38.4914	14	9	1979
3356290294	TKM01349	Plantae	Tracheophyta	Magnoliopsida	Caryophyllales	Caryophyllaceae	Dianthus	Dianthus superbus	SPECIES	Dianthus superbus L.	RU	Tula Oblast			3	8	2000
3355805541	https://www.inaturalist.org/observations/93279529	Plantae	Tracheophyta	Magnoliopsida	Caryophyllales	Caryophyllaceae	Dianthus	Dianthus superbus	SPECIES	Dianthus superbus L.	RU	Altay	51.0914	83.0067	28	8	2021
3355801180	https://www.inaturalist.org/observations/93890114	Plantae	Tracheophyta	Magnoliopsida	Caryophyllales	Caryophyllaceae	Dianthus	Dianthus superbus	SPECIES	Dianthus superbus L.	DE	Niedersachsen	51.909	10.3976	5	9	2021
3355798468	https://www.inaturalist.org/observations/93230920	Plantae	Tracheophyta	Magnoliopsida	Caryophyllales	Caryophyllaceae	Dianthus	Dianthus superbus	SPECIES	Dianthus superbus L.	TW	Taiwan	24.1628	121.288	27	8	2021
3355785413	https://www.inaturalist.org/observations/94119797	Plantae	Tracheophyta	Magnoliopsida	Caryophyllales	Caryophyllaceae	Dianthus	Dianthus superbus	SPECIES	Dianthus superbus L.	FR	Franche-Comté	46.7174	6.15966	3	7	2005
3355776872	https://www.inaturalist.org/observations/93561843	Plantae	Tracheophyta	Magnoliopsida	Caryophyllales	Caryophyllaceae	Dianthus	Dianthus superbus	SPECIES	Dianthus superbus L.	DE	Baden-Württemberg	48.8625	9.51896	4	9	2021
3355733908	https://www.inaturalist.org/observations/93571540	Plantae	Tracheophyta	Magnoliopsida	Caryophyllales	Caryophyllaceae	Dianthus	Dianthus superbus	SPECIES	Dianthus superbus L.	RU	Irkutsk	52.3481	104.32	4	9	2021
3355637247	https://www.inaturalist.org/observations/93999342	Plantae	Tracheophyta	Magnoliopsida	Caryophyllales	Caryophyllaceae	Dianthus	Dianthus superbus	SPECIES	Dianthus superbus L.	IT	Trentino-Alto Adige	46.4989	11.6717	7	9	2021
3355537144	https://www.inaturalist.org/observations/92927779	Plantae	Tracheophyta	Magnoliopsida	Caryophyllales	Caryophyllaceae	Dianthus	Dianthus superbus	SPECIES	Dianthus superbus L.	RU	Tuva	51.792	95.4029	17	7	2021
3355510887	https://www.inaturalist.org/observations/92650699	Plantae	Tracheophyta	Magnoliopsida	Caryophyllales	Caryophyllaceae	Dianthus	Dianthus superbus	SPECIES	Dianthus superbus L.	DE	Bayern	50.0006	10.8487	25	8	2021
3355498882	https://www.inaturalist.org/observations/92677174	Plantae	Tracheophyta	Magnoliopsida	Caryophyllales	Caryophyllaceae	Dianthus	Dianthus superbus	SPECIES	Dianthus superbus L.	RU	Irkutsk	51.8471	104.896	27	8	2021
3355474801	https://www.inaturalist.org/observations/91814245	Plantae	Tracheophyta	Magnoliopsida	Caryophyllales	Caryophyllaceae	Dianthus	Dianthus superbus	SPECIES	Dianthus superbus L.	AT	Steiermark	46.835	15.0152	19	8	2021
3355399485	https://www.inaturalist.org/observations/94217243	Plantae	Tracheophyta	Magnoliopsida	Caryophyllales	Caryophyllaceae	Dianthus	Dianthus superbus	SPECIES	Dianthus superbus L.	RU	Tomsk	56.4574	85.0412	16	6	2021
3355399381	https://www.inaturalist.org/observations/94121735	Plantae	Tracheophyta	Magnoliopsida	Caryophyllales	Caryophyllaceae	Dianthus	Dianthus superbus	SPECIES	Dianthus superbus L.	FR	Franche-Comté	46.8079	6.18456	5	7	2005
3355352301	https://www.inaturalist.org/observations/93986859	Plantae	Tracheophyta	Magnoliopsida	Caryophyllales	Caryophyllaceae	Dianthus	Dianthus superbus	SPECIES	Dianthus superbus L.	RU	Irkutsk	52.4408	103.182	4	9	2021
3355326383	https://www.inaturalist.org/observations/93099384	Plantae	Tracheophyta	Magnoliopsida	Caryophyllales	Caryophyllaceae	Dianthus	Dianthus superbus	SPECIES	Dianthus superbus L.	RU	Irkutsk	53.5666	102.582	28	8	2021
3355304036	https://www.inaturalist.org/observations/93731037	Plantae	Tracheophyta	Magnoliopsida	Caryophyllales	Caryophyllaceae	Dianthus	Dianthus superbus	SPECIES	Dianthus superbus L.	RU	Tomsk	56.558	85.0504	15	6	2021
3355270903	https://www.inaturalist.org/observations/93578791	Plantae	Tracheophyta	Magnoliopsida	Caryophyllales	Caryophyllaceae	Dianthus	Dianthus superbus	SPECIES	Dianthus superbus L.	RU	Irkutsk	52.3498	104.32	4	9	2021
3355261868	https://www.inaturalist.org/observations/93571378	Plantae	Tracheophyta	Magnoliopsida	Caryophyllales	Caryophyllaceae	Dianthus	Dianthus superbus	SPECIES	Dianthus superbus L.	RU	Irkutsk	52.3478	104.32	4	9	2021
3355256578	https://www.inaturalist.org/observations/93262369	Plantae	Tracheophyta	Magnoliopsida	Caryophyllales	Caryophyllaceae	Dianthus	Dianthus superbus	SPECIES	Dianthus superbus L.	CH	Sankt Gallen	47.0694	9.43402	1	9	2021
3355255551	https://www.inaturalist.org/observations/93245934	Plantae	Tracheophyta	Magnoliopsida	Caryophyllales	Caryophyllaceae	Dianthus	Dianthus superbus	SPECIES	Dianthus superbus L.	RU	Kemerovo	55.7077	85.0277	12	6	2021
3355237411	https://www.inaturalist.org/observations/53511067	Plantae	Tracheophyta	Magnoliopsida	Caryophyllales	Caryophyllaceae	Dianthus	Dianthus superbus	SPECIES	Dianthus superbus L.	FR	Île-de-France	48.4557	3.28689	16	7	2020
3355232716	https://www.inaturalist.org/observations/89920290	Plantae	Tracheophyta	Magnoliopsida	Caryophyllales	Caryophyllaceae	Dianthus	Dianthus superbus	SPECIES	Dianthus superbus L.	RU	Gorno-Altay	51.566	85.5775	4	8	2021
3355232678	https://www.inaturalist.org/observations/89042231	Plantae	Tracheophyta	Magnoliopsida	Caryophyllales	Caryophyllaceae	Dianthus	Dianthus superbus	SPECIES	Dianthus superbus L.	FI	Lapland	66.4741	27.2997	29	7	2021
3355228000	https://www.inaturalist.org/observations/93722582	Plantae	Tracheophyta	Magnoliopsida	Caryophyllales	Caryophyllaceae	Dianthus	Dianthus superbus	SPECIES	Dianthus superbus L.	RU	Irkutsk	52.2277	104.433	5	9	2021
3355227353	https://www.inaturalist.org/observations/93103796	Plantae	Tracheophyta	Magnoliopsida	Caryophyllales	Caryophyllaceae	Dianthus	Dianthus superbus	SPECIES	Dianthus superbus L.	TW	Taiwan	24.1588	121.285	29	8	2021
3355202985	https://www.inaturalist.org/observations/92767302	Plantae	Tracheophyta	Magnoliopsida	Caryophyllales	Caryophyllaceae	Dianthus	Dianthus superbus	SPECIES	Dianthus superbus L.	AT	Niederösterreich	48.009	16.4577	27	8	2021
3355197710	https://www.inaturalist.org/observations/90015034	Plantae	Tracheophyta	Magnoliopsida	Caryophyllales	Caryophyllaceae	Dianthus	Dianthus superbus	SPECIES	Dianthus superbus L.	RU	Gorno-Altay	51.5876	85.5676	5	8	2021
3355160494	https://www.inaturalist.org/observations/93239790	Plantae	Tracheophyta	Magnoliopsida	Caryophyllales	Caryophyllaceae	Dianthus	Dianthus superbus	SPECIES	Dianthus superbus L.	IT	Trentino-Alto Adige	46.3717	11.5425	31	8	2021
3355140419	https://www.inaturalist.org/observations/93114447	Plantae	Tracheophyta	Magnoliopsida	Caryophyllales	Caryophyllaceae	Dianthus	Dianthus superbus	SPECIES	Dianthus superbus L.	TW	Taiwan	24.163	121.287	25	8	2021
3355137971	https://www.inaturalist.org/observations/93662001	Plantae	Tracheophyta	Magnoliopsida	Caryophyllales	Caryophyllaceae	Dianthus	Dianthus superbus	SPECIES	Dianthus superbus L.	DE	Bayern	47.5198	11.4426	26	6	2021
3355136546	https://www.inaturalist.org/observations/93263813	Plantae	Tracheophyta	Magnoliopsida	Caryophyllales	Caryophyllaceae	Dianthus	Dianthus superbus	SPECIES	Dianthus superbus L.	CH	Sankt Gallen	47.0885	9.4208	1	9	2021
3355087993	https://www.inaturalist.org/observations/92783085	Plantae	Tracheophyta	Magnoliopsida	Caryophyllales	Caryophyllaceae	Dianthus	Dianthus superbus	SPECIES	Dianthus superbus L.	RU	Irkutsk	52.3985	104.3	26	8	2021
3355070957	https://www.inaturalist.org/observations/92739370	Plantae	Tracheophyta	Magnoliopsida	Caryophyllales	Caryophyllaceae	Dianthus	Dianthus superbus	SPECIES	Dianthus superbus L.	RU	Gorno-Altay	50.2261	87.4559	19	8	2021
3355070713	https://www.inaturalist.org/observations/90201576	Plantae	Tracheophyta	Magnoliopsida	Caryophyllales	Caryophyllaceae	Dianthus	Dianthus superbus	SPECIES	Dianthus superbus L.	RU	Khanty-Mansiy	64.266	60.8635	3	8	2021
3355054007	https://www.inaturalist.org/observations/92816413	Plantae	Tracheophyta	Magnoliopsida	Caryophyllales	Caryophyllaceae	Dianthus	Dianthus superbus	SPECIES	Dianthus superbus L.	IT	Veneto	46.484	11.8252	26	7	2016
3355050228	https://www.inaturalist.org/observations/92942334	Plantae	Tracheophyta	Magnoliopsida	Caryophyllales	Caryophyllaceae	Dianthus	Dianthus superbus	SPECIES	Dianthus superbus L.	IT	Trentino-Alto Adige	46.3319	11.7102	28	8	2021
3355041010	https://www.inaturalist.org/observations/92782930	Plantae	Tracheophyta	Magnoliopsida	Caryophyllales	Caryophyllaceae	Dianthus	Dianthus superbus	SPECIES	Dianthus superbus L.	RU	Irkutsk	52.4104	104.295	26	8	2021
3355038197	https://www.inaturalist.org/observations/92958072	Plantae	Tracheophyta	Magnoliopsida	Caryophyllales	Caryophyllaceae	Dianthus	Dianthus superbus	SPECIES	Dianthus superbus L.	IT	Veneto	46.3902	11.8981	28	8	2021
3355037725	https://www.inaturalist.org/observations/89917350	Plantae	Tracheophyta	Magnoliopsida	Caryophyllales	Caryophyllaceae	Dianthus	Dianthus superbus	SPECIES	Dianthus superbus L.	RU	Gorno-Altay	51.0092	85.5844	4	8	2021
3354994035	https://www.inaturalist.org/observations/92783223	Plantae	Tracheophyta	Magnoliopsida	Caryophyllales	Caryophyllaceae	Dianthus	Dianthus superbus	SPECIES	Dianthus superbus L.	RU	Irkutsk	52.3988	104.295	26	8	2021
3354990048	https://www.inaturalist.org/observations/92783371	Plantae	Tracheophyta	Magnoliopsida	Caryophyllales	Caryophyllaceae	Dianthus	Dianthus superbus	SPECIES	Dianthus superbus L.	RU	Irkutsk	52.3991	104.284	26	8	2021
3352270161	urn:lsid:biocol.org:col:15550:12:17270	Plantae	Tracheophyta	Magnoliopsida	Caryophyllales	Caryophyllaceae	Dianthus	Dianthus superbus	SPECIES	Dianthus superbus L.	RU	Republic of Buryatiya	51.3902	105.248	3	8	2014
3352269228	urn:lsid:biocol.org:col:15550:12:19707	Plantae	Tracheophyta	Magnoliopsida	Caryophyllales	Caryophyllaceae	Dianthus	Dianthus superbus	SPECIES	Dianthus superbus L.	RU	Republic of Buryatiya	51.3116	105.271	21	7	2015
3352269127	urn:lsid:biocol.org:col:15550:12:20718	Plantae	Tracheophyta	Magnoliopsida	Caryophyllales	Caryophyllaceae	Dianthus	Dianthus superbus	SPECIES	Dianthus superbus L.	RU	Republic of Buryatiya	51.5259	105.407	3	7	2016
3352268202	urn:lsid:biocol.org:col:15550:12:21935	Plantae	Tracheophyta	Magnoliopsida	Caryophyllales	Caryophyllaceae	Dianthus	Dianthus superbus	SPECIES	Dianthus superbus L.	RU	Republic of Buryatiya	51.2533	104.974	18	7	2016
3352267231	urn:lsid:biocol.org:col:15550:12:21713	Plantae	Tracheophyta	Magnoliopsida	Caryophyllales	Caryophyllaceae	Dianthus	Dianthus superbus	SPECIES	Dianthus superbus L.	RU	Republic of Buryatiya	51.2659	104.983	16	7	2016
3352267067	urn:lsid:biocol.org:col:15550:12:21745	Plantae	Tracheophyta	Magnoliopsida	Caryophyllales	Caryophyllaceae	Dianthus	Dianthus superbus	SPECIES	Dianthus superbus L.	RU	Republic of Buryatiya	51.2656	104.983	16	7	2016
3352266001	urn:lsid:biocol.org:col:15550:12:22989	Plantae	Tracheophyta	Magnoliopsida	Caryophyllales	Caryophyllaceae	Dianthus	Dianthus superbus	SPECIES	Dianthus superbus L.	RU	Republic of Buryatiya	51.2705	105.145	25	7	2016
3352265034	urn:lsid:biocol.org:col:15550:12:22878	Plantae	Tracheophyta	Magnoliopsida	Caryophyllales	Caryophyllaceae	Dianthus	Dianthus superbus	SPECIES	Dianthus superbus L.	RU	Republic of Buryatiya	51.2485	105.143	24	7	2016
3352264934	urn:lsid:biocol.org:col:15550:12:10804	Plantae	Tracheophyta	Magnoliopsida	Caryophyllales	Caryophyllaceae	Dianthus	Dianthus superbus	SPECIES	Dianthus superbus L.	RU	Republic of Buryatiya	51.2742	105.268	8	8	2012
3352263069	urn:lsid:biocol.org:col:15550:12:02022	Plantae	Tracheophyta	Magnoliopsida	Caryophyllales	Caryophyllaceae	Dianthus	Dianthus superbus	SPECIES	Dianthus superbus L.	RU	Republic of Buryatiya	51.3337	105.507	22	7	2009
3352262771	urn:lsid:biocol.org:col:15550:12:02056	Plantae	Tracheophyta	Magnoliopsida	Caryophyllales	Caryophyllaceae	Dianthus	Dianthus superbus	SPECIES	Dianthus superbus L.	RU	Republic of Buryatiya	51.3205	105.488	23	7	2009
3352262549	urn:lsid:biocol.org:col:15550:12:16609	Plantae	Tracheophyta	Magnoliopsida	Caryophyllales	Caryophyllaceae	Dianthus	Dianthus superbus	SPECIES	Dianthus superbus L.	RU	Republic of Buryatiya	51.2728	105.278	22	7	2014
3352262461	urn:lsid:biocol.org:col:15550:12:02004	Plantae	Tracheophyta	Magnoliopsida	Caryophyllales	Caryophyllaceae	Dianthus	Dianthus superbus	SPECIES	Dianthus superbus L.	RU	Republic of Buryatiya	51.3464	105.518	22	7	2009
3352259478	urn:lsid:biocol.org:col:15550:12:05430	Plantae	Tracheophyta	Magnoliopsida	Caryophyllales	Caryophyllaceae	Dianthus	Dianthus superbus	SPECIES	Dianthus superbus L.	RU	Republic of Buryatiya	51.3408	105.213	30	8	2009
3352259391	urn:lsid:biocol.org:col:15550:12:05455	Plantae	Tracheophyta	Magnoliopsida	Caryophyllales	Caryophyllaceae	Dianthus	Dianthus superbus	SPECIES	Dianthus superbus L.	RU	Republic of Buryatiya	51.3405	105.213	30	8	2009
3352258220	urn:lsid:biocol.org:col:15550:12:01704	Plantae	Tracheophyta	Magnoliopsida	Caryophyllales	Caryophyllaceae	Dianthus	Dianthus superbus	SPECIES	Dianthus superbus L.	RU	Republic of Buryatiya	51.5284	105.416	17	7	2009
3352257158	urn:lsid:biocol.org:col:15550:12:01599	Plantae	Tracheophyta	Magnoliopsida	Caryophyllales	Caryophyllaceae	Dianthus	Dianthus superbus	SPECIES	Dianthus superbus L.	RU	Republic of Buryatiya	51.5233	105.408	17	7	2009
3352252572	urn:lsid:biocol.org:col:15550:12:09625	Plantae	Tracheophyta	Magnoliopsida	Caryophyllales	Caryophyllaceae	Dianthus	Dianthus superbus	SPECIES	Dianthus superbus L.	RU	Republic of Buryatiya	51.5012	105.444	4	7	2012
3352252385	urn:lsid:biocol.org:col:15550:12:09674	Plantae	Tracheophyta	Magnoliopsida	Caryophyllales	Caryophyllaceae	Dianthus	Dianthus superbus	SPECIES	Dianthus superbus L.	RU	Republic of Buryatiya	51.5013	105.503	4	7	2012
3352251018	urn:lsid:biocol.org:col:15550:12:22393	Plantae	Tracheophyta	Magnoliopsida	Caryophyllales	Caryophyllaceae	Dianthus	Dianthus superbus	SPECIES	Dianthus superbus L.	RU	Republic of Buryatiya	51.1751	104.993	19	7	2016
3352249995	urn:lsid:biocol.org:col:15550:12:11561	Plantae	Tracheophyta	Magnoliopsida	Caryophyllales	Caryophyllaceae	Dianthus	Dianthus superbus	SPECIES	Dianthus superbus L.	RU	Republic of Buryatiya	51.3352	105.515	12	8	2012
3352249240	urn:lsid:biocol.org:col:15550:12:10126	Plantae	Tracheophyta	Magnoliopsida	Caryophyllales	Caryophyllaceae	Dianthus	Dianthus superbus	SPECIES	Dianthus superbus L.	RU	Republic of Buryatiya	51.4968	105.505	1	8	2012
3351673774	MN443051	Plantae	Tracheophyta	Magnoliopsida	Caryophyllales	Caryophyllaceae	Dianthus	Dianthus superbus	SPECIES	Dianthus superbus L.
3351634552	MK112558	Plantae	Tracheophyta	Magnoliopsida	Caryophyllales	Caryophyllaceae	Dianthus	Dianthus superbus	SPECIES	Dianthus superbus L.
3351589850	MH660060	Plantae	Tracheophyta	Magnoliopsida	Caryophyllales	Caryophyllaceae	Dianthus	Dianthus superbus	SPECIES	Dianthus superbus L.	CN				7	9	2014
3351466982	MH711310	Plantae	Tracheophyta	Magnoliopsida	Caryophyllales	Caryophyllaceae	Dianthus	Dianthus superbus	SPECIES	Dianthus superbus L.	CN				23	7	2014
3351146514	KU722874	Plantae	Tracheophyta	Magnoliopsida	Caryophyllales	Caryophyllaceae	Dianthus	Dianthus superbus	SPECIES	Dianthus superbus L.	BG
3351032591	KU722889	Plantae	Tracheophyta	Magnoliopsida	Caryophyllales	Caryophyllaceae	Dianthus	Dianthus superbus	SPECIES	Dianthus superbus L.	DE
3349715167	AY594315	Plantae	Tracheophyta	Magnoliopsida	Caryophyllales	Caryophyllaceae	Dianthus	Dianthus superbus	SPECIES	Dianthus superbus L.	CH
3349356897	MT230553	Plantae	Tracheophyta	Magnoliopsida	Caryophyllales	Caryophyllaceae	Dianthus	Dianthus superbus	SPECIES	Dianthus superbus L.	FR
3349086424	MK119243	Plantae	Tracheophyta	Magnoliopsida	Caryophyllales	Caryophyllaceae	Dianthus	Dianthus superbus	SPECIES	Dianthus superbus L.
3348205211	KT898281	Plantae	Tracheophyta	Magnoliopsida	Caryophyllales	Caryophyllaceae	Dianthus	Dianthus superbus	SPECIES	Dianthus superbus L.
3346486616	FJ980409	Plantae	Tracheophyta	Magnoliopsida	Caryophyllales	Caryophyllaceae	Dianthus	Dianthus superbus	SPECIES	Dianthus superbus L.
3346314636	AY857960	Plantae	Tracheophyta	Magnoliopsida	Caryophyllales	Caryophyllaceae	Dianthus	Dianthus superbus	SPECIES	Dianthus superbus L.
3345196215	Natuurpunt:Waarnemingen:224639102	Plantae	Tracheophyta	Magnoliopsida	Caryophyllales	Caryophyllaceae	Dianthus	Dianthus superbus	SPECIES	Dianthus superbus L.	BE	Antwerp	51.3746	4.6055	13	8	2021
3344578313	https://w.jacq.org/W0086466	Plantae	Tracheophyta	Magnoliopsida	Caryophyllales	Caryophyllaceae	Dianthus	Dianthus superbus	SPECIES	Dianthus superbus L.	AT				10	7	2008
3344578312	https://w.jacq.org/W0086385	Plantae	Tracheophyta	Magnoliopsida	Caryophyllales	Caryophyllaceae	Dianthus	Dianthus superbus	SPECIES	Dianthus superbus L.	AT				6	8	1975
3344577314	https://w.jacq.org/W0086464	Plantae	Tracheophyta	Magnoliopsida	Caryophyllales	Caryophyllaceae	Dianthus	Dianthus superbus	SPECIES	Dianthus superbus L.	FI		67.305	26.7	17	7	1960
3344576315	https://w.jacq.org/W0086461	Plantae	Tracheophyta	Magnoliopsida	Caryophyllales	Caryophyllaceae	Dianthus	Dianthus superbus	SPECIES	Dianthus superbus L.	AT				15	7	2009
3344575315	https://w.jacq.org/W0086459	Plantae	Tracheophyta	Magnoliopsida	Caryophyllales	Caryophyllaceae	Dianthus	Dianthus superbus	SPECIES	Dianthus superbus L.	IT		46.51	11.6533	6	7	1978
3344572314	https://w.jacq.org/W0086465	Plantae	Tracheophyta	Magnoliopsida	Caryophyllales	Caryophyllaceae	Dianthus	Dianthus superbus	SPECIES	Dianthus superbus L.	FI		67.3167	26.7	21	7	1959
3344571314	https://w.jacq.org/W0086463	Plantae	Tracheophyta	Magnoliopsida	Caryophyllales	Caryophyllaceae	Dianthus	Dianthus superbus	SPECIES	Dianthus superbus L.	AT				21	7	2008
3344571313	https://w.jacq.org/W0086382	Plantae	Tracheophyta	Magnoliopsida	Caryophyllales	Caryophyllaceae	Dianthus	Dianthus superbus	SPECIES	Dianthus superbus L.	AT				21	7	2008
3344570314	https://w.jacq.org/W0086462	Plantae	Tracheophyta	Magnoliopsida	Caryophyllales	Caryophyllaceae	Dianthus	Dianthus superbus	SPECIES	Dianthus superbus L.	AT				21	7	2008
3344569316	https://w.jacq.org/W0086458	Plantae	Tracheophyta	Magnoliopsida	Caryophyllales	Caryophyllaceae	Dianthus	Dianthus superbus	SPECIES	Dianthus superbus L.	AT						1979
3344569315	https://w.jacq.org/W0086377	Plantae	Tracheophyta	Magnoliopsida	Caryophyllales	Caryophyllaceae	Dianthus	Dianthus superbus	SPECIES	Dianthus superbus L.	AT		48.1458	16.2258	25	8	1991
3344568314	https://w.jacq.org/W0086468	Plantae	Tracheophyta	Magnoliopsida	Caryophyllales	Caryophyllaceae	Dianthus	Dianthus superbus	SPECIES	Dianthus superbus L.	AT				29	6	1963
3344568313	https://w.jacq.org/W0086387	Plantae	Tracheophyta	Magnoliopsida	Caryophyllales	Caryophyllaceae	Dianthus	Dianthus superbus	SPECIES	Dianthus superbus L.	AT					7	1974
3344566311	https://w.jacq.org/W0086386	Plantae	Tracheophyta	Magnoliopsida	Caryophyllales	Caryophyllaceae	Dianthus	Dianthus superbus	SPECIES	Dianthus superbus L.	AT				17	7	2007
3344565313	https://w.jacq.org/W0086391	Plantae	Tracheophyta	Magnoliopsida	Caryophyllales	Caryophyllaceae	Dianthus	Dianthus superbus	SPECIES	Dianthus superbus L.	AT				12	10	1965
3344563316	https://w.jacq.org/W0086456	Plantae	Tracheophyta	Magnoliopsida	Caryophyllales	Caryophyllaceae	Dianthus	Dianthus superbus	SPECIES	Dianthus superbus L.	CH				13	7	2014
3344563315	https://w.jacq.org/W0086393	Plantae	Tracheophyta	Magnoliopsida	Caryophyllales	Caryophyllaceae	Dianthus	Dianthus superbus	SPECIES	Dianthus superbus L.	AT				4	8	1962
3344562314	https://w.jacq.org/W0086394	Plantae	Tracheophyta	Magnoliopsida	Caryophyllales	Caryophyllaceae	Dianthus	Dianthus superbus	SPECIES	Dianthus superbus L.	AT				27	9	2010
3344561314	https://w.jacq.org/W0086392	Plantae	Tracheophyta	Magnoliopsida	Caryophyllales	Caryophyllaceae	Dianthus	Dianthus superbus	SPECIES	Dianthus superbus L.	AT				4	8	1962
3344559317	https://w.jacq.org/W0087362	Plantae	Tracheophyta	Magnoliopsida	Caryophyllales	Caryophyllaceae	Dianthus	Dianthus superbus	SPECIES	Dianthus superbus L.	AT		47.7167	15.8	2	9	1964
3344486834	ca82b673-9ff5-4013-9f38-704a4bb6c1d4	Plantae	Tracheophyta	Magnoliopsida	Caryophyllales	Caryophyllaceae	Dianthus	Dianthus superbus	SPECIES	Dianthus superbus L.	CN	Gansu			15	7	1989
3344486819	9a37cfb0-b6a5-40e5-bfb3-53dea4fb417f	Plantae	Tracheophyta	Magnoliopsida	Caryophyllales	Caryophyllaceae	Dianthus	Dianthus superbus	SPECIES	Dianthus superbus L.	FR	Pyrenees-Atlantiques			20	9	1986
3344135458	https://www.inaturalist.org/observations/92591838	Plantae	Tracheophyta	Magnoliopsida	Caryophyllales	Caryophyllaceae	Dianthus	Dianthus superbus	SPECIES	Dianthus superbus L.	CH	Appenzell Innerrhoden	47.2758	9.38865	21	8	2021
3344127344	https://www.inaturalist.org/observations/92246909	Plantae	Tracheophyta	Magnoliopsida	Caryophyllales	Caryophyllaceae	Dianthus	Dianthus superbus	SPECIES	Dianthus superbus L.	RU	Irkutsk	52.2243	104.43	21	8	2021
3344121809	https://www.inaturalist.org/observations/92601823	Plantae	Tracheophyta	Magnoliopsida	Caryophyllales	Caryophyllaceae	Dianthus	Dianthus superbus	SPECIES	Dianthus superbus L.	DE	Bayern	49.9827	10.8433	25	8	2021
3344107486	https://www.inaturalist.org/observations/92246961	Plantae	Tracheophyta	Magnoliopsida	Caryophyllales	Caryophyllaceae	Dianthus	Dianthus superbus	SPECIES	Dianthus superbus L.	RU	Irkutsk	52.2241	104.43	21	8	2021
3344100626	https://www.inaturalist.org/observations/92305529	Plantae	Tracheophyta	Magnoliopsida	Caryophyllales	Caryophyllaceae	Dianthus	Dianthus superbus	SPECIES	Dianthus superbus L.	RU	Irkutsk	52.2969	105.355	22	8	2021
3344099680	https://www.inaturalist.org/observations/92340709	Plantae	Tracheophyta	Magnoliopsida	Caryophyllales	Caryophyllaceae	Dianthus	Dianthus superbus	SPECIES	Dianthus superbus L.	IT	Trentino-Alto Adige	46.3239	11.8177	22	8	2021
3344095394	https://www.inaturalist.org/observations/92330373	Plantae	Tracheophyta	Magnoliopsida	Caryophyllales	Caryophyllaceae	Dianthus	Dianthus superbus	SPECIES	Dianthus superbus L.	IT	Trentino-Alto Adige	46.2986	11.7961	21	8	2021
3344083418	https://www.inaturalist.org/observations/92271146	Plantae	Tracheophyta	Magnoliopsida	Caryophyllales	Caryophyllaceae	Dianthus	Dianthus superbus	SPECIES	Dianthus superbus L.	RU	Irkutsk	51.8272	103.821	23	8	2021
3344076496	https://www.inaturalist.org/observations/92253354	Plantae	Tracheophyta	Magnoliopsida	Caryophyllales	Caryophyllaceae	Dianthus	Dianthus superbus	SPECIES	Dianthus superbus L.	RU	Irkutsk	52.223	104.433	21	8	2021
3344074666	https://www.inaturalist.org/observations/92496822	Plantae	Tracheophyta	Magnoliopsida	Caryophyllales	Caryophyllaceae	Dianthus	Dianthus superbus	SPECIES	Dianthus superbus L.	CH	Vaud	46.5515	6.21127	25	8	2021
3344059734	https://www.inaturalist.org/observations/92354277	Plantae	Tracheophyta	Magnoliopsida	Caryophyllales	Caryophyllaceae	Dianthus	Dianthus superbus	SPECIES	Dianthus superbus L.	RU	Irkutsk	52.4756	103.841	21	8	2021
3344048139	https://www.inaturalist.org/observations/92173769	Plantae	Tracheophyta	Magnoliopsida	Caryophyllales	Caryophyllaceae	Dianthus	Dianthus superbus	SPECIES	Dianthus superbus L.	RU	Murmansk	66.6898	32.8738	17	8	2021
3344047137	https://www.inaturalist.org/observations/92046269	Plantae	Tracheophyta	Magnoliopsida	Caryophyllales	Caryophyllaceae	Dianthus	Dianthus superbus	SPECIES	Dianthus superbus L.	RU	Irkutsk	52.5175	103.761	21	8	2021
3344015357	https://www.inaturalist.org/observations/92303149	Plantae	Tracheophyta	Magnoliopsida	Caryophyllales	Caryophyllaceae	Dianthus	Dianthus superbus	SPECIES	Dianthus superbus L.	RU	Irkutsk	52.4789	103.832	21	8	2021
3344013618	https://www.inaturalist.org/observations/92274635	Plantae	Tracheophyta	Magnoliopsida	Caryophyllales	Caryophyllaceae	Dianthus	Dianthus superbus	SPECIES	Dianthus superbus L.	RU	Irkutsk	52.4783	103.836	21	8	2021
3343999718	https://www.inaturalist.org/observations/91998185	Plantae	Tracheophyta	Magnoliopsida	Caryophyllales	Caryophyllaceae	Dianthus	Dianthus superbus	SPECIES	Dianthus superbus L.	CH	Graubünden	46.8666	9.25323	21	8	2021
3343965583	https://www.inaturalist.org/observations/88516705	Plantae	Tracheophyta	Magnoliopsida	Caryophyllales	Caryophyllaceae	Dianthus	Dianthus superbus	SPECIES	Dianthus superbus L.	RU	Gorno-Altay	50.1443	87.8102	23	7	2021
3343934280	https://www.inaturalist.org/observations/92108781	Plantae	Tracheophyta	Magnoliopsida	Caryophyllales	Caryophyllaceae	Dianthus	Dianthus superbus	SPECIES	Dianthus superbus L.	CH	Zürich	47.3591	8.60132	22	8	2021
3343889493	https://www.inaturalist.org/observations/83828142	Plantae	Tracheophyta	Magnoliopsida	Caryophyllales	Caryophyllaceae	Dianthus	Dianthus superbus	SPECIES	Dianthus superbus L.	AT	Salzburg	47.9235	13.0077	20	6	2021
3343815534	https://www.inaturalist.org/observations/88251502	Plantae	Tracheophyta	Magnoliopsida	Caryophyllales	Caryophyllaceae	Dianthus	Dianthus superbus	SPECIES	Dianthus superbus L.	RU	Gorno-Altay	50.2852	87.7978	21	7	2021
3343784404	https://www.inaturalist.org/observations/53833633	Plantae	Tracheophyta	Magnoliopsida	Caryophyllales	Caryophyllaceae	Dianthus	Dianthus superbus	SPECIES	Dianthus superbus L.	RU	Leningrad	58.774	29.0607	17	7	2020
3343775892	https://www.inaturalist.org/observations/92005286	Plantae	Tracheophyta	Magnoliopsida	Caryophyllales	Caryophyllaceae	Dianthus	Dianthus superbus	SPECIES	Dianthus superbus L.	RU	Tula	54.1891	37.3585	20	8	2021
3343766568	https://www.inaturalist.org/observations/88542565	Plantae	Tracheophyta	Magnoliopsida	Caryophyllales	Caryophyllaceae	Dianthus	Dianthus superbus	SPECIES	Dianthus superbus L.	RU	Gorno-Altay	50.0463	86.4893	13	7	2021
3343753530	https://www.inaturalist.org/observations/88255605	Plantae	Tracheophyta	Magnoliopsida	Caryophyllales	Caryophyllaceae	Dianthus	Dianthus superbus	SPECIES	Dianthus superbus L.	RU	Gorno-Altay	50.3059	87.7806	21	7	2021
3343722076	https://www.inaturalist.org/observations/92258919	Plantae	Tracheophyta	Magnoliopsida	Caryophyllales	Caryophyllaceae	Dianthus	Dianthus superbus	SPECIES	Dianthus superbus L.	RU	Irkutsk	52.2458	104.382	21	8	2021
3343722057	https://www.inaturalist.org/observations/92219769	Plantae	Tracheophyta	Magnoliopsida	Caryophyllales	Caryophyllaceae	Dianthus	Dianthus superbus	SPECIES	Dianthus superbus L.	RU	Irkutsk	52.699	103.643	23	8	2021
3343721749	https://www.inaturalist.org/observations/91876545	Plantae	Tracheophyta	Magnoliopsida	Caryophyllales	Caryophyllaceae	Dianthus	Dianthus superbus	SPECIES	Dianthus superbus L.	RU	Murmansk	66.6961	32.8677	8	8	2021
3343721551	https://www.inaturalist.org/observations/88488748	Plantae	Tracheophyta	Magnoliopsida	Caryophyllales	Caryophyllaceae	Dianthus	Dianthus superbus	SPECIES	Dianthus superbus L.	RU	Gorno-Altay	50.1444	87.8103	23	7	2021
3343713851	https://www.inaturalist.org/observations/91948537	Plantae	Tracheophyta	Magnoliopsida	Caryophyllales	Caryophyllaceae	Dianthus	Dianthus superbus	SPECIES	Dianthus superbus L.	NO	Finnmark	70.4801	28.4536	21	8	2021
3343323781		Plantae	Tracheophyta	Magnoliopsida	Caryophyllales	Caryophyllaceae	Dianthus	Dianthus superbus	SPECIES	Dianthus superbus L.	IT		46.3344	11.8054	18	8	2021
3342890584	urn:lsid:biocol.org:col:15550:11:5982	Plantae	Tracheophyta	Magnoliopsida	Caryophyllales	Caryophyllaceae	Dianthus	Dianthus superbus	SPECIES	Dianthus superbus L.	RU	Vladimir Oblast	56.4905	39.7579			1894
3342890539	urn:lsid:biocol.org:col:15550:11:5960	Plantae	Tracheophyta	Magnoliopsida	Caryophyllales	Caryophyllaceae	Dianthus	Dianthus superbus	SPECIES	Dianthus superbus L.	RU	Vladimir Oblast	56.4905	39.7579			1894
3342887929	urn:lsid:biocol.org:col:15550:11:5844	Plantae	Tracheophyta	Magnoliopsida	Caryophyllales	Caryophyllaceae	Dianthus	Dianthus superbus	SPECIES	Dianthus superbus L.	RU	Vladimir Oblast	56.556	39.7258			1894
3342887906	urn:lsid:biocol.org:col:15550:11:5895	Plantae	Tracheophyta	Magnoliopsida	Caryophyllales	Caryophyllaceae	Dianthus	Dianthus superbus	SPECIES	Dianthus superbus L.	RU	Vladimir Oblast	56.556	39.7258			1894
3342887529	urn:lsid:biocol.org:col:15550:11:5747	Plantae	Tracheophyta	Magnoliopsida	Caryophyllales	Caryophyllaceae	Dianthus	Dianthus superbus	SPECIES	Dianthus superbus L.	RU	Ivanovo Oblast	56.778	39.9706			1894
3342887061	urn:lsid:biocol.org:col:15550:11:2995	Plantae	Tracheophyta	Magnoliopsida	Caryophyllales	Caryophyllaceae	Dianthus	Dianthus superbus	SPECIES	Dianthus superbus L.	RU	Yaroslavl Oblast	56.7309	38.3581			1894
3342886454	urn:lsid:biocol.org:col:15550:11:2864	Plantae	Tracheophyta	Magnoliopsida	Caryophyllales	Caryophyllaceae	Dianthus	Dianthus superbus	SPECIES	Dianthus superbus L.	RU	Yaroslavl Oblast	56.7377	38.36			1894
3342886021	urn:lsid:biocol.org:col:15550:11:7664	Plantae	Tracheophyta	Magnoliopsida	Caryophyllales	Caryophyllaceae	Dianthus	Dianthus superbus	SPECIES	Dianthus superbus L.	RU	Vladimir Oblast	56.2114	42.6786			1894
3342884139	urn:lsid:biocol.org:col:15550:11:7386	Plantae	Tracheophyta	Magnoliopsida	Caryophyllales	Caryophyllaceae	Dianthus	Dianthus superbus	SPECIES	Dianthus superbus L.	RU	Ivanovo Oblast	56.4467	42.0783			1894
3342883222	urn:lsid:biocol.org:col:15550:11:7559	Plantae	Tracheophyta	Magnoliopsida	Caryophyllales	Caryophyllaceae	Dianthus	Dianthus superbus	SPECIES	Dianthus superbus L.	RU	Vladimir Oblast	56.2114	42.6786			1894
3342883080	urn:lsid:biocol.org:col:15550:11:7575	Plantae	Tracheophyta	Magnoliopsida	Caryophyllales	Caryophyllaceae	Dianthus	Dianthus superbus	SPECIES	Dianthus superbus L.	RU	Vladimir Oblast	56.2114	42.6786			1894
3342883056	urn:lsid:biocol.org:col:15550:11:7585	Plantae	Tracheophyta	Magnoliopsida	Caryophyllales	Caryophyllaceae	Dianthus	Dianthus superbus	SPECIES	Dianthus superbus L.	RU	Vladimir Oblast	56.2114	42.6786			1894
3342278296	https://arter.dk/observation/record-details/0f66b60d-5e6a-4ad9-b1e8-ad9500e0a5ac	Plantae	Tracheophyta	Magnoliopsida	Caryophyllales	Caryophyllaceae	Dianthus	Dianthus superbus	SPECIES	Dianthus superbus L.	DK		55.6312	12.5354	31	8	2021
3338818897	https://arter.dk/observation/record-details/d6acd218-7fd4-443d-a485-ad8f008d1351	Plantae	Tracheophyta	Magnoliopsida	Caryophyllales	Caryophyllaceae	Dianthus	Dianthus superbus	SPECIES	Dianthus superbus L.	DK		55.9967	11.9792	23	8	2021
3338165574	https://www.inaturalist.org/observations/91508860	Plantae	Tracheophyta	Magnoliopsida	Caryophyllales	Caryophyllaceae	Dianthus	Dianthus superbus	SPECIES	Dianthus superbus L.	IT	Trentino-Alto Adige	46.3869	11.5257	17	8	2021
3338153611	https://www.inaturalist.org/observations/90412739	Plantae	Tracheophyta	Magnoliopsida	Caryophyllales	Caryophyllaceae	Dianthus	Dianthus superbus	SPECIES	Dianthus superbus L.	RU	Irkutsk	51.9812	104.688	8	8	2021
3338124777	https://www.inaturalist.org/observations/91000873	Plantae	Tracheophyta	Magnoliopsida	Caryophyllales	Caryophyllaceae	Dianthus	Dianthus superbus	SPECIES	Dianthus superbus L.	IT	Lombardia	46.0269	10.2124	12	8	2021
3338124154	https://www.inaturalist.org/observations/91118351	Plantae	Tracheophyta	Magnoliopsida	Caryophyllales	Caryophyllaceae	Dianthus	Dianthus superbus	SPECIES	Dianthus superbus L.	CH	Glarus	46.9509	8.98396	12	8	2021
3338111402	https://www.inaturalist.org/observations/90888057	Plantae	Tracheophyta	Magnoliopsida	Caryophyllales	Caryophyllaceae	Dianthus	Dianthus superbus	SPECIES	Dianthus superbus L.	RU	Buryat	51.9133	100.767	11	8	2021
3338096517	https://www.inaturalist.org/observations/91125769	Plantae	Tracheophyta	Magnoliopsida	Caryophyllales	Caryophyllaceae	Dianthus	Dianthus superbus	SPECIES	Dianthus superbus L.	CH	Schwyz	47.0501	8.48526	13	8	2021
3338082907	https://www.inaturalist.org/observations/91513412	Plantae	Tracheophyta	Magnoliopsida	Caryophyllales	Caryophyllaceae	Dianthus	Dianthus superbus	SPECIES	Dianthus superbus L.	RU	Gorno-Altay	50.5647	85.8784	5	8	2021
3338076625	https://www.inaturalist.org/observations/90447157	Plantae	Tracheophyta	Magnoliopsida	Caryophyllales	Caryophyllaceae	Dianthus	Dianthus superbus	SPECIES	Dianthus superbus L.	IT	Trentino-Alto Adige	46.455	11.8873	8	8	2021
3338059722	https://www.inaturalist.org/observations/91533224	Plantae	Tracheophyta	Magnoliopsida	Caryophyllales	Caryophyllaceae	Dianthus	Dianthus superbus	SPECIES	Dianthus superbus L.	RU	Irkutsk	54.9483	99.0541	16	7	2008
3338050592	https://www.inaturalist.org/observations/90931914	Plantae	Tracheophyta	Magnoliopsida	Caryophyllales	Caryophyllaceae	Dianthus	Dianthus superbus	SPECIES	Dianthus superbus L.	AT	Kärnten	46.8311	14.6423	7	8	2021
3338018373	https://www.inaturalist.org/observations/91384613	Plantae	Tracheophyta	Magnoliopsida	Caryophyllales	Caryophyllaceae	Dianthus	Dianthus superbus	SPECIES	Dianthus superbus L.	IT	Trentino-Alto Adige	46.4672	11.8611	14	8	2021
3338001338	https://www.inaturalist.org/observations/90257174	Plantae	Tracheophyta	Magnoliopsida	Caryophyllales	Caryophyllaceae	Dianthus	Dianthus superbus	SPECIES	Dianthus superbus L.	CH	Graubünden	46.6921	10.1005	24	7	2021
3338001108	https://www.inaturalist.org/observations/91384932	Plantae	Tracheophyta	Magnoliopsida	Caryophyllales	Caryophyllaceae	Dianthus	Dianthus superbus	SPECIES	Dianthus superbus L.	IT	Trentino-Alto Adige	46.4642	11.8626	14	8	2021
3337988295	https://www.inaturalist.org/observations/90915431	Plantae	Tracheophyta	Magnoliopsida	Caryophyllales	Caryophyllaceae	Dianthus	Dianthus superbus	SPECIES	Dianthus superbus L.	DE	Niedersachsen	52.0576	10.3906	11	8	2021
3337980373	https://www.inaturalist.org/observations/90253761	Plantae	Tracheophyta	Magnoliopsida	Caryophyllales	Caryophyllaceae	Dianthus	Dianthus superbus	SPECIES	Dianthus superbus L.	RU	Gorno-Altay	51.3892	85.9954	6	8	2021
3337975672	https://www.inaturalist.org/observations/91523384	Plantae	Tracheophyta	Magnoliopsida	Caryophyllales	Caryophyllaceae	Dianthus	Dianthus superbus	SPECIES	Dianthus superbus L.	RU	Irkutsk	52.1375	104.415	16	8	2021
3337974086	https://www.inaturalist.org/observations/91236985	Plantae	Tracheophyta	Magnoliopsida	Caryophyllales	Caryophyllaceae	Dianthus	Dianthus superbus	SPECIES	Dianthus superbus L.	CH	Bern	46.704	7.45596	15	8	2021
3337953506	https://www.inaturalist.org/observations/91051046	Plantae	Tracheophyta	Magnoliopsida	Caryophyllales	Caryophyllaceae	Dianthus	Dianthus superbus	SPECIES	Dianthus superbus L.	CH	Ticino	46.5595	8.80175	13	8	2021
3337948962	https://www.inaturalist.org/observations/91238091	Plantae	Tracheophyta	Magnoliopsida	Caryophyllales	Caryophyllaceae	Dianthus	Dianthus superbus	SPECIES	Dianthus superbus L.	AT	Kärnten	46.8251	14.6094	9	8	2021
3337916241	https://www.inaturalist.org/observations/90866253	Plantae	Tracheophyta	Magnoliopsida	Caryophyllales	Caryophyllaceae	Dianthus	Dianthus superbus	SPECIES	Dianthus superbus L.	AT	Niederösterreich	48.0082	16.4598	11	8	2021
3337861807	https://www.inaturalist.org/observations/90108412	Plantae	Tracheophyta	Magnoliopsida	Caryophyllales	Caryophyllaceae	Dianthus	Dianthus superbus	SPECIES	Dianthus superbus L.	RU	Irkutsk	53.5639	102.593	4	8	2021
3337841775	https://www.inaturalist.org/observations/91729371	Plantae	Tracheophyta	Magnoliopsida	Caryophyllales	Caryophyllaceae	Dianthus	Dianthus superbus	SPECIES	Dianthus superbus L.	RU	Gorno-Altay	50.3528	86.1752	8	8	2021
3337827854	https://www.inaturalist.org/observations/91097360	Plantae	Tracheophyta	Magnoliopsida	Caryophyllales	Caryophyllaceae	Dianthus	Dianthus superbus	SPECIES	Dianthus superbus L.	CH	Graubünden	46.4287	9.7503	14	8	2021
3337827040	https://www.inaturalist.org/observations/90158663	Plantae	Tracheophyta	Magnoliopsida	Caryophyllales	Caryophyllaceae	Dianthus	Dianthus superbus	SPECIES	Dianthus superbus L.	AT	Kärnten	46.7137	13.3826	24	7	2021
3337819215	https://www.inaturalist.org/observations/90995306	Plantae	Tracheophyta	Magnoliopsida	Caryophyllales	Caryophyllaceae	Dianthus	Dianthus superbus	SPECIES	Dianthus superbus L.	DE	Bayern	47.6149	11.034	13	8	2021
3337815865	https://www.inaturalist.org/observations/89444376	Plantae	Tracheophyta	Magnoliopsida	Caryophyllales	Caryophyllaceae	Dianthus	Dianthus superbus	SPECIES	Dianthus superbus L.	RU	Murmansk	69.5627	31.2323	1	8	2021
3337807644	https://www.inaturalist.org/observations/87313609	Plantae	Tracheophyta	Magnoliopsida	Caryophyllales	Caryophyllaceae	Dianthus	Dianthus superbus	SPECIES	Dianthus superbus L.	RU	Bryansk	52.5995	34.2374	16	7	2021
3337801123	https://www.inaturalist.org/observations/90690318	Plantae	Tracheophyta	Magnoliopsida	Caryophyllales	Caryophyllaceae	Dianthus	Dianthus superbus	SPECIES	Dianthus superbus L.	RU	Murmansk	66.2762	36.5197	23	7	2021
3337796970	https://www.inaturalist.org/observations/90565190	Plantae	Tracheophyta	Magnoliopsida	Caryophyllales	Caryophyllaceae	Dianthus	Dianthus superbus	SPECIES	Dianthus superbus L.	DE	Bayern	48.3694	11.6644	9	8	2021
3337791179	https://www.inaturalist.org/observations/91354920	Plantae	Tracheophyta	Magnoliopsida	Caryophyllales	Caryophyllaceae	Dianthus	Dianthus superbus	SPECIES	Dianthus superbus L.	RU	Irkutsk	53.569	102.618	14	8	2021
3337785541	https://www.inaturalist.org/observations/90516693	Plantae	Tracheophyta	Magnoliopsida	Caryophyllales	Caryophyllaceae	Dianthus	Dianthus superbus	SPECIES	Dianthus superbus L.	RU	Gorno-Altay	50.2386	87.5122	1	8	2021
3337772980	https://www.inaturalist.org/observations/90690329	Plantae	Tracheophyta	Magnoliopsida	Caryophyllales	Caryophyllaceae	Dianthus	Dianthus superbus	SPECIES	Dianthus superbus L.	RU	Murmansk	66.2764	36.5173	23	7	2021
3337771941	https://www.inaturalist.org/observations/90897494	Plantae	Tracheophyta	Magnoliopsida	Caryophyllales	Caryophyllaceae	Dianthus	Dianthus superbus	SPECIES	Dianthus superbus L.	AT	Kärnten	46.8562	13.5728	12	8	2021
3337754920	https://www.inaturalist.org/observations/90120088	Plantae	Tracheophyta	Magnoliopsida	Caryophyllales	Caryophyllaceae	Dianthus	Dianthus superbus	SPECIES	Dianthus superbus L.	RU	Gorno-Altay	50.1962	87.6784	27	7	2021
3337732403	https://www.inaturalist.org/observations/91523919	Plantae	Tracheophyta	Magnoliopsida	Caryophyllales	Caryophyllaceae	Dianthus	Dianthus superbus	SPECIES	Dianthus superbus L.	RU	Irkutsk	52.1394	104.413	16	8	2021
3337726901	https://www.inaturalist.org/observations/90190789	Plantae	Tracheophyta	Magnoliopsida	Caryophyllales	Caryophyllaceae	Dianthus	Dianthus superbus	SPECIES	Dianthus superbus L.	RU	Khanty-Mansiy	64.2673	60.8514	3	8	2021
3337722762	https://www.inaturalist.org/observations/90746672	Plantae	Tracheophyta	Magnoliopsida	Caryophyllales	Caryophyllaceae	Dianthus	Dianthus superbus	SPECIES	Dianthus superbus L.	SK	Prešovský	49.2124	19.9299	10	8	2021
3337705892	https://www.inaturalist.org/observations/90541201	Plantae	Tracheophyta	Magnoliopsida	Caryophyllales	Caryophyllaceae	Dianthus	Dianthus superbus	SPECIES	Dianthus superbus L.	IT	Trentino-Alto Adige	46.4485	11.7253	9	8	2021
3337705690	https://www.inaturalist.org/observations/90102019	Plantae	Tracheophyta	Magnoliopsida	Caryophyllales	Caryophyllaceae	Dianthus	Dianthus superbus	SPECIES	Dianthus superbus L.	RU	Irkutsk	53.5628	102.589	4	8	2021
3337681951	https://www.inaturalist.org/observations/90125541	Plantae	Tracheophyta	Magnoliopsida	Caryophyllales	Caryophyllaceae	Dianthus	Dianthus superbus	SPECIES	Dianthus superbus L.	RU	Gorno-Altay	50.181	87.5067	27	7	2021
3337663406	https://www.inaturalist.org/observations/90445150	Plantae	Tracheophyta	Magnoliopsida	Caryophyllales	Caryophyllaceae	Dianthus	Dianthus superbus	SPECIES	Dianthus superbus L.	FI	Oulu	66.2677	29.2477	8	8	2021
3337620328	https://www.inaturalist.org/observations/91284855	Plantae	Tracheophyta	Magnoliopsida	Caryophyllales	Caryophyllaceae	Dianthus	Dianthus superbus	SPECIES	Dianthus superbus L.	BY	Brest	52.6325	25.9733	15	8	2021
3337610530	https://www.inaturalist.org/observations/90373029	Plantae	Tracheophyta	Magnoliopsida	Caryophyllales	Caryophyllaceae	Dianthus	Dianthus superbus	SPECIES	Dianthus superbus L.	RU	Gorno-Altay	50.0737	87.4443	30	7	2021
3337571530	https://www.inaturalist.org/observations/90667329	Plantae	Tracheophyta	Magnoliopsida	Caryophyllales	Caryophyllaceae	Dianthus	Dianthus superbus	SPECIES	Dianthus superbus L.	RU	Irkutsk	52.2659	104.02	9	8	2021
3337545266	https://www.inaturalist.org/observations/90866962	Plantae	Tracheophyta	Magnoliopsida	Caryophyllales	Caryophyllaceae	Dianthus	Dianthus superbus	SPECIES	Dianthus superbus L.	DE	Brandenburg	52.4269	13.8971	1	8	2021
3337535342	https://www.inaturalist.org/observations/90757763	Plantae	Tracheophyta	Magnoliopsida	Caryophyllales	Caryophyllaceae	Dianthus	Dianthus superbus	SPECIES	Dianthus superbus L.	CH	Graubünden	46.4307	9.86467	3	8	2021
3337506988	https://www.inaturalist.org/observations/90004963	Plantae	Tracheophyta	Magnoliopsida	Caryophyllales	Caryophyllaceae	Dianthus	Dianthus superbus	SPECIES	Dianthus superbus L.	RU	Gorno-Altay	50.1777	87.7563	26	7	2021
3337492211	https://www.inaturalist.org/observations/90866377	Plantae	Tracheophyta	Magnoliopsida	Caryophyllales	Caryophyllaceae	Dianthus	Dianthus superbus	SPECIES	Dianthus superbus L.	AT	Niederösterreich	48.0108	16.4635	11	8	2021
3337471943	https://www.inaturalist.org/observations/90109551	Plantae	Tracheophyta	Magnoliopsida	Caryophyllales	Caryophyllaceae	Dianthus	Dianthus superbus	SPECIES	Dianthus superbus L.	RU	Irkutsk	53.5574	102.594	4	8	2021
3337466210	https://www.inaturalist.org/observations/90677177	Plantae	Tracheophyta	Magnoliopsida	Caryophyllales	Caryophyllaceae	Dianthus	Dianthus superbus	SPECIES	Dianthus superbus L.	DE	Bayern	50.5238	10.0727	4	8	2021
3337453170	https://www.inaturalist.org/observations/91230022	Plantae	Tracheophyta	Magnoliopsida	Caryophyllales	Caryophyllaceae	Dianthus	Dianthus superbus	SPECIES	Dianthus superbus L.	RU	Irkutsk	52.1495	104.055	15	8	2021
3337434265	https://www.inaturalist.org/observations/90285176	Plantae	Tracheophyta	Magnoliopsida	Caryophyllales	Caryophyllaceae	Dianthus	Dianthus superbus	SPECIES	Dianthus superbus L.	RU	Gorno-Altay	50.1067	87.4262	30	7	2021
3337430653	https://www.inaturalist.org/observations/88820220	Plantae	Tracheophyta	Magnoliopsida	Caryophyllales	Caryophyllaceae	Dianthus	Dianthus superbus	SPECIES	Dianthus superbus L.	DE	Bayern	47.7588	12.7489	27	7	2021
3337418744	https://www.inaturalist.org/observations/90112235	Plantae	Tracheophyta	Magnoliopsida	Caryophyllales	Caryophyllaceae	Dianthus	Dianthus superbus	SPECIES	Dianthus superbus L.	RU	Irkutsk	53.5642	102.591	4	8	2021
3337412277	https://www.inaturalist.org/observations/90464828	Plantae	Tracheophyta	Magnoliopsida	Caryophyllales	Caryophyllaceae	Dianthus	Dianthus superbus	SPECIES	Dianthus superbus L.	RU	Irkutsk	51.9817	104.688	8	8	2021
3337401911	https://www.inaturalist.org/observations/90647399	Plantae	Tracheophyta	Magnoliopsida	Caryophyllales	Caryophyllaceae	Dianthus	Dianthus superbus	SPECIES	Dianthus superbus L.	RU	Karelia	66.4832	33.4992	27	7	2021
3337396024	https://www.inaturalist.org/observations/91003422	Plantae	Tracheophyta	Magnoliopsida	Caryophyllales	Caryophyllaceae	Dianthus	Dianthus superbus	SPECIES	Dianthus superbus L.	RU	Gorno-Altay	50.1766	88.3408	3	8	2021
3337395651	https://www.inaturalist.org/observations/89302720	Plantae	Tracheophyta	Magnoliopsida	Caryophyllales	Caryophyllaceae	Dianthus	Dianthus superbus	SPECIES	Dianthus superbus L.	RU	Vladimir	56.0921	40.4255	30	7	2021
3337394995	https://www.inaturalist.org/observations/90761988	Plantae	Tracheophyta	Magnoliopsida	Caryophyllales	Caryophyllaceae	Dianthus	Dianthus superbus	SPECIES	Dianthus superbus L.	CH	Graubünden	46.4096	10.0621	5	8	2021
3337373632	https://www.inaturalist.org/observations/87321481	Plantae	Tracheophyta	Magnoliopsida	Caryophyllales	Caryophyllaceae	Dianthus	Dianthus superbus	SPECIES	Dianthus superbus L.	RU	Karelia	61.7579	34.6446	14	7	2021
3336482311	http://data.rbge.org.uk/herb/E01007597	Plantae	Tracheophyta	Magnoliopsida	Caryophyllales	Caryophyllaceae	Dianthus	Dianthus superbus	SPECIES	Dianthus superbus L.
3336482310	http://data.rbge.org.uk/herb/E01007579	Plantae	Tracheophyta	Magnoliopsida	Caryophyllales	Caryophyllaceae	Dianthus	Dianthus superbus	SPECIES	Dianthus superbus L.
3336482309	http://data.rbge.org.uk/herb/E01007560	Plantae	Tracheophyta	Magnoliopsida	Caryophyllales	Caryophyllaceae	Dianthus	Dianthus superbus	SPECIES	Dianthus superbus L.
3336482308	http://data.rbge.org.uk/herb/E01007542	Plantae	Tracheophyta	Magnoliopsida	Caryophyllales	Caryophyllaceae	Dianthus	Dianthus superbus	SPECIES	Dianthus superbus L.
3336482307	http://data.rbge.org.uk/herb/E01007524	Plantae	Tracheophyta	Magnoliopsida	Caryophyllales	Caryophyllaceae	Dianthus	Dianthus superbus	SPECIES	Dianthus superbus L.
3336482306	http://data.rbge.org.uk/herb/E01007506	Plantae	Tracheophyta	Magnoliopsida	Caryophyllales	Caryophyllaceae	Dianthus	Dianthus superbus	SPECIES	Dianthus superbus L.
3336482305	http://data.rbge.org.uk/herb/E01007498	Plantae	Tracheophyta	Magnoliopsida	Caryophyllales	Caryophyllaceae	Dianthus	Dianthus superbus	SPECIES	Dianthus superbus L.	AT
3336481309	http://data.rbge.org.uk/herb/E01007561	Plantae	Tracheophyta	Magnoliopsida	Caryophyllales	Caryophyllaceae	Dianthus	Dianthus superbus	SPECIES	Dianthus superbus L.
3336481307	http://data.rbge.org.uk/herb/E01007525	Plantae	Tracheophyta	Magnoliopsida	Caryophyllales	Caryophyllaceae	Dianthus	Dianthus superbus	SPECIES	Dianthus superbus L.
3336481306	http://data.rbge.org.uk/herb/E01007507	Plantae	Tracheophyta	Magnoliopsida	Caryophyllales	Caryophyllaceae	Dianthus	Dianthus superbus	SPECIES	Dianthus superbus L.
3336481305	http://data.rbge.org.uk/herb/E01007499	Plantae	Tracheophyta	Magnoliopsida	Caryophyllales	Caryophyllaceae	Dianthus	Dianthus superbus	SPECIES	Dianthus superbus L.	AT
3336480308	http://data.rbge.org.uk/herb/E01007596	Plantae	Tracheophyta	Magnoliopsida	Caryophyllales	Caryophyllaceae	Dianthus	Dianthus superbus	SPECIES	Dianthus superbus L.
3336480307	http://data.rbge.org.uk/herb/E01007578	Plantae	Tracheophyta	Magnoliopsida	Caryophyllales	Caryophyllaceae	Dianthus	Dianthus superbus	SPECIES	Dianthus superbus L.
3336480306	http://data.rbge.org.uk/herb/E01007541	Plantae	Tracheophyta	Magnoliopsida	Caryophyllales	Caryophyllaceae	Dianthus	Dianthus superbus	SPECIES	Dianthus superbus L.
3336480305	http://data.rbge.org.uk/herb/E01007523	Plantae	Tracheophyta	Magnoliopsida	Caryophyllales	Caryophyllaceae	Dianthus	Dianthus superbus	SPECIES	Dianthus superbus L.
3336480304	http://data.rbge.org.uk/herb/E01007505	Plantae	Tracheophyta	Magnoliopsida	Caryophyllales	Caryophyllaceae	Dianthus	Dianthus superbus	SPECIES	Dianthus superbus L.
3336479308	http://data.rbge.org.uk/herb/E01007595	Plantae	Tracheophyta	Magnoliopsida	Caryophyllales	Caryophyllaceae	Dianthus	Dianthus superbus	SPECIES	Dianthus superbus L.
3336479307	http://data.rbge.org.uk/herb/E01007577	Plantae	Tracheophyta	Magnoliopsida	Caryophyllales	Caryophyllaceae	Dianthus	Dianthus superbus	SPECIES	Dianthus superbus L.
3336479306	http://data.rbge.org.uk/herb/E01007559	Plantae	Tracheophyta	Magnoliopsida	Caryophyllales	Caryophyllaceae	Dianthus	Dianthus superbus	SPECIES	Dianthus superbus L.
3336479305	http://data.rbge.org.uk/herb/E01007540	Plantae	Tracheophyta	Magnoliopsida	Caryophyllales	Caryophyllaceae	Dianthus	Dianthus superbus	SPECIES	Dianthus superbus L.
3336479304	http://data.rbge.org.uk/herb/E01007522	Plantae	Tracheophyta	Magnoliopsida	Caryophyllales	Caryophyllaceae	Dianthus	Dianthus superbus	SPECIES	Dianthus superbus L.
3336479303	http://data.rbge.org.uk/herb/E01007504	Plantae	Tracheophyta	Magnoliopsida	Caryophyllales	Caryophyllaceae	Dianthus	Dianthus superbus	SPECIES	Dianthus superbus L.
3336478307	http://data.rbge.org.uk/herb/E01007594	Plantae	Tracheophyta	Magnoliopsida	Caryophyllales	Caryophyllaceae	Dianthus	Dianthus superbus	SPECIES	Dianthus superbus L.
3336478306	http://data.rbge.org.uk/herb/E01007576	Plantae	Tracheophyta	Magnoliopsida	Caryophyllales	Caryophyllaceae	Dianthus	Dianthus superbus	SPECIES	Dianthus superbus L.
3336478305	http://data.rbge.org.uk/herb/E01007558	Plantae	Tracheophyta	Magnoliopsida	Caryophyllales	Caryophyllaceae	Dianthus	Dianthus superbus	SPECIES	Dianthus superbus L.
3336478304	http://data.rbge.org.uk/herb/E01007521	Plantae	Tracheophyta	Magnoliopsida	Caryophyllales	Caryophyllaceae	Dianthus	Dianthus superbus	SPECIES	Dianthus superbus L.
3336478303	http://data.rbge.org.uk/herb/E01007503	Plantae	Tracheophyta	Magnoliopsida	Caryophyllales	Caryophyllaceae	Dianthus	Dianthus superbus	SPECIES	Dianthus superbus L.
3336477307	http://data.rbge.org.uk/herb/E01007593	Plantae	Tracheophyta	Magnoliopsida	Caryophyllales	Caryophyllaceae	Dianthus	Dianthus superbus	SPECIES	Dianthus superbus L.
3336477306	http://data.rbge.org.uk/herb/E01007575	Plantae	Tracheophyta	Magnoliopsida	Caryophyllales	Caryophyllaceae	Dianthus	Dianthus superbus	SPECIES	Dianthus superbus L.
3336477305	http://data.rbge.org.uk/herb/E01007557	Plantae	Tracheophyta	Magnoliopsida	Caryophyllales	Caryophyllaceae	Dianthus	Dianthus superbus	SPECIES	Dianthus superbus L.
3336477304	http://data.rbge.org.uk/herb/E01007539	Plantae	Tracheophyta	Magnoliopsida	Caryophyllales	Caryophyllaceae	Dianthus	Dianthus superbus	SPECIES	Dianthus superbus L.
3336477303	http://data.rbge.org.uk/herb/E01007520	Plantae	Tracheophyta	Magnoliopsida	Caryophyllales	Caryophyllaceae	Dianthus	Dianthus superbus	SPECIES	Dianthus superbus L.
3336477302	http://data.rbge.org.uk/herb/E01007502	Plantae	Tracheophyta	Magnoliopsida	Caryophyllales	Caryophyllaceae	Dianthus	Dianthus superbus	SPECIES	Dianthus superbus L.
3336476308	http://data.rbge.org.uk/herb/E01007591	Plantae	Tracheophyta	Magnoliopsida	Caryophyllales	Caryophyllaceae	Dianthus	Dianthus superbus	SPECIES	Dianthus superbus L.
3336476307	http://data.rbge.org.uk/herb/E01007573	Plantae	Tracheophyta	Magnoliopsida	Caryophyllales	Caryophyllaceae	Dianthus	Dianthus superbus	SPECIES	Dianthus superbus L.
3336476306	http://data.rbge.org.uk/herb/E01007555	Plantae	Tracheophyta	Magnoliopsida	Caryophyllales	Caryophyllaceae	Dianthus	Dianthus superbus	SPECIES	Dianthus superbus L.
3336476305	http://data.rbge.org.uk/herb/E01007537	Plantae	Tracheophyta	Magnoliopsida	Caryophyllales	Caryophyllaceae	Dianthus	Dianthus superbus	SPECIES	Dianthus superbus L.
3336476304	http://data.rbge.org.uk/herb/E01007519	Plantae	Tracheophyta	Magnoliopsida	Caryophyllales	Caryophyllaceae	Dianthus	Dianthus superbus	SPECIES	Dianthus superbus L.
3336476303	http://data.rbge.org.uk/herb/E01007500	Plantae	Tracheophyta	Magnoliopsida	Caryophyllales	Caryophyllaceae	Dianthus	Dianthus superbus	SPECIES	Dianthus superbus L.
3336475307	http://data.rbge.org.uk/herb/E01007592	Plantae	Tracheophyta	Magnoliopsida	Caryophyllales	Caryophyllaceae	Dianthus	Dianthus superbus	SPECIES	Dianthus superbus L.
3336475306	http://data.rbge.org.uk/herb/E01007574	Plantae	Tracheophyta	Magnoliopsida	Caryophyllales	Caryophyllaceae	Dianthus	Dianthus superbus	SPECIES	Dianthus superbus L.
3336475305	http://data.rbge.org.uk/herb/E01007556	Plantae	Tracheophyta	Magnoliopsida	Caryophyllales	Caryophyllaceae	Dianthus	Dianthus superbus	SPECIES	Dianthus superbus L.
3336475304	http://data.rbge.org.uk/herb/E01007538	Plantae	Tracheophyta	Magnoliopsida	Caryophyllales	Caryophyllaceae	Dianthus	Dianthus superbus	SPECIES	Dianthus superbus L.
3336475303	http://data.rbge.org.uk/herb/E01007501	Plantae	Tracheophyta	Magnoliopsida	Caryophyllales	Caryophyllaceae	Dianthus	Dianthus superbus	SPECIES	Dianthus superbus L.
3336474307	http://data.rbge.org.uk/herb/E01007571	Plantae	Tracheophyta	Magnoliopsida	Caryophyllales	Caryophyllaceae	Dianthus	Dianthus superbus	SPECIES	Dianthus superbus L.
3336474306	http://data.rbge.org.uk/herb/E01007553	Plantae	Tracheophyta	Magnoliopsida	Caryophyllales	Caryophyllaceae	Dianthus	Dianthus superbus	SPECIES	Dianthus superbus L.
3336474305	http://data.rbge.org.uk/herb/E01007535	Plantae	Tracheophyta	Magnoliopsida	Caryophyllales	Caryophyllaceae	Dianthus	Dianthus superbus	SPECIES	Dianthus superbus L.
3336474304	http://data.rbge.org.uk/herb/E01007517	Plantae	Tracheophyta	Magnoliopsida	Caryophyllales	Caryophyllaceae	Dianthus	Dianthus superbus	SPECIES	Dianthus superbus L.
3336473308	http://data.rbge.org.uk/herb/E01007590	Plantae	Tracheophyta	Magnoliopsida	Caryophyllales	Caryophyllaceae	Dianthus	Dianthus superbus	SPECIES	Dianthus superbus L.
3336473307	http://data.rbge.org.uk/herb/E01007572	Plantae	Tracheophyta	Magnoliopsida	Caryophyllales	Caryophyllaceae	Dianthus	Dianthus superbus	SPECIES	Dianthus superbus L.
3336473306	http://data.rbge.org.uk/herb/E01007554	Plantae	Tracheophyta	Magnoliopsida	Caryophyllales	Caryophyllaceae	Dianthus	Dianthus superbus	SPECIES	Dianthus superbus L.
3336473305	http://data.rbge.org.uk/herb/E01007536	Plantae	Tracheophyta	Magnoliopsida	Caryophyllales	Caryophyllaceae	Dianthus	Dianthus superbus	SPECIES	Dianthus superbus L.
3336473304	http://data.rbge.org.uk/herb/E01007518	Plantae	Tracheophyta	Magnoliopsida	Caryophyllales	Caryophyllaceae	Dianthus	Dianthus superbus	SPECIES	Dianthus superbus L.
3336472308	http://data.rbge.org.uk/herb/E01007581	Plantae	Tracheophyta	Magnoliopsida	Caryophyllales	Caryophyllaceae	Dianthus	Dianthus superbus	SPECIES	Dianthus superbus L.
3336472307	http://data.rbge.org.uk/herb/E01007563	Plantae	Tracheophyta	Magnoliopsida	Caryophyllales	Caryophyllaceae	Dianthus	Dianthus superbus	SPECIES	Dianthus superbus L.
3336472305	http://data.rbge.org.uk/herb/E01007527	Plantae	Tracheophyta	Magnoliopsida	Caryophyllales	Caryophyllaceae	Dianthus	Dianthus superbus	SPECIES	Dianthus superbus L.
3336472304	http://data.rbge.org.uk/herb/E01007509	Plantae	Tracheophyta	Magnoliopsida	Caryophyllales	Caryophyllaceae	Dianthus	Dianthus superbus	SPECIES	Dianthus superbus L.
3336471308	http://data.rbge.org.uk/herb/E01007585	Plantae	Tracheophyta	Magnoliopsida	Caryophyllales	Caryophyllaceae	Dianthus	Dianthus superbus	SPECIES	Dianthus superbus L.
3336471307	http://data.rbge.org.uk/herb/E01007567	Plantae	Tracheophyta	Magnoliopsida	Caryophyllales	Caryophyllaceae	Dianthus	Dianthus superbus	SPECIES	Dianthus superbus L.
3336471306	http://data.rbge.org.uk/herb/E01007549	Plantae	Tracheophyta	Magnoliopsida	Caryophyllales	Caryophyllaceae	Dianthus	Dianthus superbus	SPECIES	Dianthus superbus L.
3336471305	http://data.rbge.org.uk/herb/E01007530	Plantae	Tracheophyta	Magnoliopsida	Caryophyllales	Caryophyllaceae	Dianthus	Dianthus superbus	SPECIES	Dianthus superbus L.
3336471304	http://data.rbge.org.uk/herb/E01007512	Plantae	Tracheophyta	Magnoliopsida	Caryophyllales	Caryophyllaceae	Dianthus	Dianthus superbus	SPECIES	Dianthus superbus L.
3336470308	http://data.rbge.org.uk/herb/E01007589	Plantae	Tracheophyta	Magnoliopsida	Caryophyllales	Caryophyllaceae	Dianthus	Dianthus superbus	SPECIES	Dianthus superbus L.
3336470307	http://data.rbge.org.uk/herb/E01007570	Plantae	Tracheophyta	Magnoliopsida	Caryophyllales	Caryophyllaceae	Dianthus	Dianthus superbus	SPECIES	Dianthus superbus L.
3336470306	http://data.rbge.org.uk/herb/E01007552	Plantae	Tracheophyta	Magnoliopsida	Caryophyllales	Caryophyllaceae	Dianthus	Dianthus superbus	SPECIES	Dianthus superbus L.
3336470305	http://data.rbge.org.uk/herb/E01007534	Plantae	Tracheophyta	Magnoliopsida	Caryophyllales	Caryophyllaceae	Dianthus	Dianthus superbus	SPECIES	Dianthus superbus L.
3336470304	http://data.rbge.org.uk/herb/E01007516	Plantae	Tracheophyta	Magnoliopsida	Caryophyllales	Caryophyllaceae	Dianthus	Dianthus superbus	SPECIES	Dianthus superbus L.
3336469308	http://data.rbge.org.uk/herb/E01007583	Plantae	Tracheophyta	Magnoliopsida	Caryophyllales	Caryophyllaceae	Dianthus	Dianthus superbus	SPECIES	Dianthus superbus L.
3336469307	http://data.rbge.org.uk/herb/E01007565	Plantae	Tracheophyta	Magnoliopsida	Caryophyllales	Caryophyllaceae	Dianthus	Dianthus superbus	SPECIES	Dianthus superbus L.
3336469306	http://data.rbge.org.uk/herb/E01007547	Plantae	Tracheophyta	Magnoliopsida	Caryophyllales	Caryophyllaceae	Dianthus	Dianthus superbus	SPECIES	Dianthus superbus L.
3336469305	http://data.rbge.org.uk/herb/E01007529	Plantae	Tracheophyta	Magnoliopsida	Caryophyllales	Caryophyllaceae	Dianthus	Dianthus superbus	SPECIES	Dianthus superbus L.
3336469304	http://data.rbge.org.uk/herb/E01007510	Plantae	Tracheophyta	Magnoliopsida	Caryophyllales	Caryophyllaceae	Dianthus	Dianthus superbus	SPECIES	Dianthus superbus L.
3336468309	http://data.rbge.org.uk/herb/E01007587	Plantae	Tracheophyta	Magnoliopsida	Caryophyllales	Caryophyllaceae	Dianthus	Dianthus superbus	SPECIES	Dianthus superbus L.
3336468308	http://data.rbge.org.uk/herb/E01007569	Plantae	Tracheophyta	Magnoliopsida	Caryophyllales	Caryophyllaceae	Dianthus	Dianthus superbus	SPECIES	Dianthus superbus L.
3336468307	http://data.rbge.org.uk/herb/E01007550	Plantae	Tracheophyta	Magnoliopsida	Caryophyllales	Caryophyllaceae	Dianthus	Dianthus superbus	SPECIES	Dianthus superbus L.
3336468306	http://data.rbge.org.uk/herb/E01007532	Plantae	Tracheophyta	Magnoliopsida	Caryophyllales	Caryophyllaceae	Dianthus	Dianthus superbus	SPECIES	Dianthus superbus L.
3336468305	http://data.rbge.org.uk/herb/E01007514	Plantae	Tracheophyta	Magnoliopsida	Caryophyllales	Caryophyllaceae	Dianthus	Dianthus superbus	SPECIES	Dianthus superbus L.
3336467308	http://data.rbge.org.uk/herb/E01007582	Plantae	Tracheophyta	Magnoliopsida	Caryophyllales	Caryophyllaceae	Dianthus	Dianthus superbus	SPECIES	Dianthus superbus L.
3336467307	http://data.rbge.org.uk/herb/E01007564	Plantae	Tracheophyta	Magnoliopsida	Caryophyllales	Caryophyllaceae	Dianthus	Dianthus superbus	SPECIES	Dianthus superbus L.
3336467305	http://data.rbge.org.uk/herb/E01007528	Plantae	Tracheophyta	Magnoliopsida	Caryophyllales	Caryophyllaceae	Dianthus	Dianthus superbus	SPECIES	Dianthus superbus L.
3336466308	http://data.rbge.org.uk/herb/E01007584	Plantae	Tracheophyta	Magnoliopsida	Caryophyllales	Caryophyllaceae	Dianthus	Dianthus superbus	SPECIES	Dianthus superbus L.
3336466307	http://data.rbge.org.uk/herb/E01007566	Plantae	Tracheophyta	Magnoliopsida	Caryophyllales	Caryophyllaceae	Dianthus	Dianthus superbus	SPECIES	Dianthus superbus L.
3336466306	http://data.rbge.org.uk/herb/E01007548	Plantae	Tracheophyta	Magnoliopsida	Caryophyllales	Caryophyllaceae	Dianthus	Dianthus superbus	SPECIES	Dianthus superbus L.
3336466305	http://data.rbge.org.uk/herb/E01007511	Plantae	Tracheophyta	Magnoliopsida	Caryophyllales	Caryophyllaceae	Dianthus	Dianthus superbus	SPECIES	Dianthus superbus L.
3336465307	http://data.rbge.org.uk/herb/E01007588	Plantae	Tracheophyta	Magnoliopsida	Caryophyllales	Caryophyllaceae	Dianthus	Dianthus superbus	SPECIES	Dianthus superbus L.
3336465306	http://data.rbge.org.uk/herb/E01007551	Plantae	Tracheophyta	Magnoliopsida	Caryophyllales	Caryophyllaceae	Dianthus	Dianthus superbus	SPECIES	Dianthus superbus L.
3336465305	http://data.rbge.org.uk/herb/E01007533	Plantae	Tracheophyta	Magnoliopsida	Caryophyllales	Caryophyllaceae	Dianthus	Dianthus superbus	SPECIES	Dianthus superbus L.
3336465304	http://data.rbge.org.uk/herb/E01007515	Plantae	Tracheophyta	Magnoliopsida	Caryophyllales	Caryophyllaceae	Dianthus	Dianthus superbus	SPECIES	Dianthus superbus L.
3336464307	http://data.rbge.org.uk/herb/E01007586	Plantae	Tracheophyta	Magnoliopsida	Caryophyllales	Caryophyllaceae	Dianthus	Dianthus superbus	SPECIES	Dianthus superbus L.
3336464306	http://data.rbge.org.uk/herb/E01007568	Plantae	Tracheophyta	Magnoliopsida	Caryophyllales	Caryophyllaceae	Dianthus	Dianthus superbus	SPECIES	Dianthus superbus L.
3336464305	http://data.rbge.org.uk/herb/E01007531	Plantae	Tracheophyta	Magnoliopsida	Caryophyllales	Caryophyllaceae	Dianthus	Dianthus superbus	SPECIES	Dianthus superbus L.
3336464304	http://data.rbge.org.uk/herb/E01007513	Plantae	Tracheophyta	Magnoliopsida	Caryophyllales	Caryophyllaceae	Dianthus	Dianthus superbus	SPECIES	Dianthus superbus L.
3336463309	http://data.rbge.org.uk/herb/E01007580	Plantae	Tracheophyta	Magnoliopsida	Caryophyllales	Caryophyllaceae	Dianthus	Dianthus superbus	SPECIES	Dianthus superbus L.
3336463308	http://data.rbge.org.uk/herb/E01007562	Plantae	Tracheophyta	Magnoliopsida	Caryophyllales	Caryophyllaceae	Dianthus	Dianthus superbus	SPECIES	Dianthus superbus L.
3336463306	http://data.rbge.org.uk/herb/E01007526	Plantae	Tracheophyta	Magnoliopsida	Caryophyllales	Caryophyllaceae	Dianthus	Dianthus superbus	SPECIES	Dianthus superbus L.
3336463305	http://data.rbge.org.uk/herb/E01007508	Plantae	Tracheophyta	Magnoliopsida	Caryophyllales	Caryophyllaceae	Dianthus	Dianthus superbus	SPECIES	Dianthus superbus L.
3335765502	urn:uuid:b4b1f60a-071c-4f5c-9ebd-5fea0057d06c	Plantae	Tracheophyta	Magnoliopsida	Caryophyllales	Caryophyllaceae	Dianthus	Dianthus superbus	SPECIES	Dianthus superbus L.	NO	Troms og Finnmark	70.316	25.5194	30	7	2021
3335757553	urn:uuid:d9a30e17-c199-498e-8942-3f9e767312b6	Plantae	Tracheophyta	Magnoliopsida	Caryophyllales	Caryophyllaceae	Dianthus	Dianthus superbus	SPECIES	Dianthus superbus L.	NO	Troms og Finnmark	70.311	25.5416	14	8	2021
3335600512	urn:uuid:c989d552-cdf6-4344-9653-384674a25fa4	Plantae	Tracheophyta	Magnoliopsida	Caryophyllales	Caryophyllaceae	Dianthus	Dianthus superbus	SPECIES	Dianthus superbus L.	NO	Troms og Finnmark	70.294	25.1521	13	8	2021
3335578433	https://www.inaturalist.org/observations/89916265	Plantae	Tracheophyta	Magnoliopsida	Caryophyllales	Caryophyllaceae	Dianthus	Dianthus superbus	SPECIES	Dianthus superbus L.	RU	Irkutsk	52.3985	104.305	2	8	2021
3335578315	https://www.inaturalist.org/observations/89804205	Plantae	Tracheophyta	Magnoliopsida	Caryophyllales	Caryophyllaceae	Dianthus	Dianthus superbus	SPECIES	Dianthus superbus L.	DE	Rheinland-Pfalz	49.3653	8.37637	3	8	2021
3335531471	https://www.inaturalist.org/observations/89928756	Plantae	Tracheophyta	Magnoliopsida	Caryophyllales	Caryophyllaceae	Dianthus	Dianthus superbus	SPECIES	Dianthus superbus L.	DE	Bayern	47.6985	11.148	27	6	2021
3335470540	https://www.inaturalist.org/observations/90013388	Plantae	Tracheophyta	Magnoliopsida	Caryophyllales	Caryophyllaceae	Dianthus	Dianthus superbus	SPECIES	Dianthus superbus L.	RU	Gorno-Altay	51.5884	85.57	5	8	2021
3335459573	https://www.inaturalist.org/observations/90027778	Plantae	Tracheophyta	Magnoliopsida	Caryophyllales	Caryophyllaceae	Dianthus	Dianthus superbus	SPECIES	Dianthus superbus L.	AT	Kärnten	46.9071	13.8887	5	8	2021
3335457452	https://www.inaturalist.org/observations/89920313	Plantae	Tracheophyta	Magnoliopsida	Caryophyllales	Caryophyllaceae	Dianthus	Dianthus superbus	SPECIES	Dianthus superbus L.	RU	Gorno-Altay	51.566	85.5775	4	8	2021
3335442667	https://www.inaturalist.org/observations/89198166	Plantae	Tracheophyta	Magnoliopsida	Caryophyllales	Caryophyllaceae	Dianthus	Dianthus superbus	SPECIES	Dianthus superbus L.	CH	Graubünden	46.5057	9.91748	29	7	2021
3335438788	https://www.inaturalist.org/observations/89317566	Plantae	Tracheophyta	Magnoliopsida	Caryophyllales	Caryophyllaceae	Dianthus	Dianthus superbus	SPECIES	Dianthus superbus L.	CZ	Moravskoslezský	50.063	17.2475	31	7	2021
3335434952	https://www.inaturalist.org/observations/89473626	Plantae	Tracheophyta	Magnoliopsida	Caryophyllales	Caryophyllaceae	Dianthus	Dianthus superbus	SPECIES	Dianthus superbus L.	BY	Brest	52.3427	25.822	1	8	2021
3335434853	https://www.inaturalist.org/observations/89387271	Plantae	Tracheophyta	Magnoliopsida	Caryophyllales	Caryophyllaceae	Dianthus	Dianthus superbus	SPECIES	Dianthus superbus L.	PL	Masovian	52.1392	20.4976	31	7	2021
3335427536	https://www.inaturalist.org/observations/87740252	Plantae	Tracheophyta	Magnoliopsida	Caryophyllales	Caryophyllaceae	Dianthus	Dianthus superbus	SPECIES	Dianthus superbus L.	FR	Franche-Comté	46.5797	6.09864	19	7	2021
3335426676	https://www.inaturalist.org/observations/89171051	Plantae	Tracheophyta	Magnoliopsida	Caryophyllales	Caryophyllaceae	Dianthus	Dianthus superbus	SPECIES	Dianthus superbus L.	AT	Kärnten	46.8428	13.5876	30	7	2021
3335416976	https://www.inaturalist.org/observations/89476888	Plantae	Tracheophyta	Magnoliopsida	Caryophyllales	Caryophyllaceae	Dianthus	Dianthus superbus	SPECIES	Dianthus superbus L.	EE	Harju	59.4064	24.3553	1	8	2021
3335396486	https://www.inaturalist.org/observations/86045522	Plantae	Tracheophyta	Magnoliopsida	Caryophyllales	Caryophyllaceae	Dianthus	Dianthus superbus	SPECIES	Dianthus superbus L.	RU	Kemerovo	55.4025	85.87	3	7	2021
3335386180	https://www.inaturalist.org/observations/89653194	Plantae	Tracheophyta	Magnoliopsida	Caryophyllales	Caryophyllaceae	Dianthus	Dianthus superbus	SPECIES	Dianthus superbus L.	RU	Irkutsk	52.0971	105.388	31	7	2021
3335365622	https://www.inaturalist.org/observations/89029448	Plantae	Tracheophyta	Magnoliopsida	Caryophyllales	Caryophyllaceae	Dianthus	Dianthus superbus	SPECIES	Dianthus superbus L.	RU	Perm'	60.1448	58.7766	22	7	2021
3335360946	https://www.inaturalist.org/observations/89455968	Plantae	Tracheophyta	Magnoliopsida	Caryophyllales	Caryophyllaceae	Dianthus	Dianthus superbus	SPECIES	Dianthus superbus L.	RU	Karelia	62.0702	37.4492	27	7	2021
3335353450	https://www.inaturalist.org/observations/83141413	Plantae	Tracheophyta	Magnoliopsida	Caryophyllales	Caryophyllaceae	Dianthus	Dianthus superbus	SPECIES	Dianthus superbus L.	RU	Altay	51.9086	84.9284	15	6	2021
3335323503	https://www.inaturalist.org/observations/85998166	Plantae	Tracheophyta	Magnoliopsida	Caryophyllales	Caryophyllaceae	Dianthus	Dianthus superbus	SPECIES	Dianthus superbus L.	RU	Nizhegorod	56.1956	43.0783	6	7	2021
3335323008	https://www.inaturalist.org/observations/89464633	Plantae	Tracheophyta	Magnoliopsida	Caryophyllales	Caryophyllaceae	Dianthus	Dianthus superbus	SPECIES	Dianthus superbus L.	MN	Ulaanbaatar	48.0638	106.81	31	7	2021
3335291497	https://www.inaturalist.org/observations/90026422	Plantae	Tracheophyta	Magnoliopsida	Caryophyllales	Caryophyllaceae	Dianthus	Dianthus superbus	SPECIES	Dianthus superbus L.	RU	Altay	51.0156	83.0295	18	7	2021
3335271471	https://www.inaturalist.org/observations/89920186	Plantae	Tracheophyta	Magnoliopsida	Caryophyllales	Caryophyllaceae	Dianthus	Dianthus superbus	SPECIES	Dianthus superbus L.	RU	Gorno-Altay	51.566	85.5775	4	8	2021
3335264531	https://www.inaturalist.org/observations/89997644	Plantae	Tracheophyta	Magnoliopsida	Caryophyllales	Caryophyllaceae	Dianthus	Dianthus superbus	SPECIES	Dianthus superbus L.	RU	Irkutsk	52.4353	104.298	1	8	2021
3335250322	https://www.inaturalist.org/observations/89787557	Plantae	Tracheophyta	Magnoliopsida	Caryophyllales	Caryophyllaceae	Dianthus	Dianthus superbus	SPECIES	Dianthus superbus L.	RU	Gorno-Altay	49.9921	85.8299	29	7	2021
3335243386	https://www.inaturalist.org/observations/89879472	Plantae	Tracheophyta	Magnoliopsida	Caryophyllales	Caryophyllaceae	Dianthus	Dianthus superbus	SPECIES	Dianthus superbus L.	CH	Graubünden	46.8625	9.26281	30	7	2021
3335187633	https://www.inaturalist.org/observations/89169232	Plantae	Tracheophyta	Magnoliopsida	Caryophyllales	Caryophyllaceae	Dianthus	Dianthus superbus	SPECIES	Dianthus superbus L.	FR	Aquitaine	42.9784	-0.394625	27	7	2021
3335182825	https://www.inaturalist.org/observations/89329927	Plantae	Tracheophyta	Magnoliopsida	Caryophyllales	Caryophyllaceae	Dianthus	Dianthus superbus	SPECIES	Dianthus superbus L.	IT	Trentino-Alto Adige	46.4105	11.5981	31	7	2021
3335175452	https://www.inaturalist.org/observations/84709875	Plantae	Tracheophyta	Magnoliopsida	Caryophyllales	Caryophyllaceae	Dianthus	Dianthus superbus	SPECIES	Dianthus superbus L.	RU	Altay	51.9405	84.9999	27	6	2021
3335158026	https://www.inaturalist.org/observations/89510316	Plantae	Tracheophyta	Magnoliopsida	Caryophyllales	Caryophyllaceae	Dianthus	Dianthus superbus	SPECIES	Dianthus superbus L.	MN	Ulaanbaatar	47.8527	106.896	31	7	2021
3335149546	https://www.inaturalist.org/observations/88433580	Plantae	Tracheophyta	Magnoliopsida	Caryophyllales	Caryophyllaceae	Dianthus	Dianthus superbus	SPECIES	Dianthus superbus L.	BY	Brest	52.5553	25.8044	24	7	2021
3335092663	https://www.inaturalist.org/observations/89199813	Plantae	Tracheophyta	Magnoliopsida	Caryophyllales	Caryophyllaceae	Dianthus	Dianthus superbus	SPECIES	Dianthus superbus L.	IT	Trentino-Alto Adige	46.4184	11.7759	30	7	2021
3335084663	https://www.inaturalist.org/observations/89176981	Plantae	Tracheophyta	Magnoliopsida	Caryophyllales	Caryophyllaceae	Dianthus	Dianthus superbus	SPECIES	Dianthus superbus L.	AT	Kärnten	46.8887	13.8048	29	7	2021
3335083650	https://www.inaturalist.org/observations/89178845	Plantae	Tracheophyta	Magnoliopsida	Caryophyllales	Caryophyllaceae	Dianthus	Dianthus superbus	SPECIES	Dianthus superbus L.	MN	Uvs	49.4449	94.4283	11	7	2021
3333892598	urn:lsid:biocol.org:col:15550:10:12:123	Plantae	Tracheophyta	Magnoliopsida	Caryophyllales	Caryophyllaceae	Dianthus	Dianthus superbus	SPECIES	Dianthus superbus L.	RU	Vladimir Oblast	56.1918	40.5529		7	2010
3333891207	urn:lsid:biocol.org:col:15550:10:06:255	Plantae	Tracheophyta	Magnoliopsida	Caryophyllales	Caryophyllaceae	Dianthus	Dianthus superbus	SPECIES	Dianthus superbus L.	RU	Voronezh Oblast	51.1968	40.2515		6	2005
3333890755	urn:lsid:biocol.org:col:15550:10:09:045	Plantae	Tracheophyta	Magnoliopsida	Caryophyllales	Caryophyllaceae	Dianthus	Dianthus superbus	SPECIES	Dianthus superbus L.	RU	Komi Republic	62.376	59.2656	9	7	2013
3333890029	urn:lsid:biocol.org:col:15550:10:01:213	Plantae	Tracheophyta	Magnoliopsida	Caryophyllales	Caryophyllaceae	Dianthus	Dianthus superbus	SPECIES	Dianthus superbus L.	RU	Arkhangelsk Oblast	60.8956	43.2149			2001
3333889621	urn:lsid:biocol.org:col:15550:10:08:058	Plantae	Tracheophyta	Magnoliopsida	Caryophyllales	Caryophyllaceae	Dianthus	Dianthus superbus	SPECIES	Dianthus superbus L.	RU	Komi Republic	62.2479	59.3074	9	7	2013
3333883300	https://arter.dk/observation/record-details/a3213ad0-e0fc-4156-80b3-ad7b01606282	Plantae	Tracheophyta	Magnoliopsida	Caryophyllales	Caryophyllaceae	Dianthus	Dianthus superbus	SPECIES	Dianthus superbus L.	DK		55.9972	11.978	4	8	2021
3333883067	https://arter.dk/observation/record-details/547790c2-44a1-4409-9753-ad7d00fe336f	Plantae	Tracheophyta	Magnoliopsida	Caryophyllales	Caryophyllaceae	Dianthus	Dianthus superbus	SPECIES	Dianthus superbus L.	DK		55.0764	11.6512	7	8	2021
3333882818	https://arter.dk/observation/record-details/f64d181a-07d0-4ec5-b396-ad79015147d8	Plantae	Tracheophyta	Magnoliopsida	Caryophyllales	Caryophyllaceae	Dianthus	Dianthus superbus	SPECIES	Dianthus superbus L.	DK		55.8064	11.3946	3	8	2021
3333882629	https://arter.dk/observation/record-details/20954230-1466-46db-b972-ad7b01642463	Plantae	Tracheophyta	Magnoliopsida	Caryophyllales	Caryophyllaceae	Dianthus	Dianthus superbus	SPECIES	Dianthus superbus L.	DK		55.9959	11.981	4	8	2021
3333545543	https://www.inaturalist.org/observations/89032293	Plantae	Tracheophyta	Magnoliopsida	Caryophyllales	Caryophyllaceae	Dianthus	Dianthus superbus	SPECIES	Dianthus superbus L.	RU	Kursk	51.8069	36.2469	27	7	2021
3333544513	https://www.inaturalist.org/observations/89095229	Plantae	Tracheophyta	Magnoliopsida	Caryophyllales	Caryophyllaceae	Dianthus	Dianthus superbus	SPECIES	Dianthus superbus L.	RU	Murmansk	67.1156	32.6879	29	7	2021
3333538407	https://www.inaturalist.org/observations/88911769	Plantae	Tracheophyta	Magnoliopsida	Caryophyllales	Caryophyllaceae	Dianthus	Dianthus superbus	SPECIES	Dianthus superbus L.	RU	Irkutsk	51.8708	104.838	28	7	2021
3333515523	https://www.inaturalist.org/observations/89032282	Plantae	Tracheophyta	Magnoliopsida	Caryophyllales	Caryophyllaceae	Dianthus	Dianthus superbus	SPECIES	Dianthus superbus L.	RU	Kursk	51.8079	36.2398	27	7	2021
3333513503	https://www.inaturalist.org/observations/89035598	Plantae	Tracheophyta	Magnoliopsida	Caryophyllales	Caryophyllaceae	Dianthus	Dianthus superbus	SPECIES	Dianthus superbus L.	RU	Arkhangel'sk	65.0206	35.7094	29	7	2021
3333463364	https://www.inaturalist.org/observations/88906758	Plantae	Tracheophyta	Magnoliopsida	Caryophyllales	Caryophyllaceae	Dianthus	Dianthus superbus	SPECIES	Dianthus superbus L.	DK	Sjælland	55.8094	11.395	27	7	2021
3333432522	https://www.inaturalist.org/observations/89054790	Plantae	Tracheophyta	Magnoliopsida	Caryophyllales	Caryophyllaceae	Dianthus	Dianthus superbus	SPECIES	Dianthus superbus L.	CH	Graubünden	46.8014	9.81476	29	7	2021
3333412262	https://www.inaturalist.org/observations/88831199	Plantae	Tracheophyta	Magnoliopsida	Caryophyllales	Caryophyllaceae	Dianthus	Dianthus superbus	SPECIES	Dianthus superbus L.	CH	Graubünden	46.6906	9.30419	27	7	2021
3333409532	https://www.inaturalist.org/observations/86731613	Plantae	Tracheophyta	Magnoliopsida	Caryophyllales	Caryophyllaceae	Dianthus	Dianthus superbus	SPECIES	Dianthus superbus L.	FI	Lapland	68.4223	27.4178	12	7	2021
3333408690	https://www.inaturalist.org/observations/88257790	Plantae	Tracheophyta	Magnoliopsida	Caryophyllales	Caryophyllaceae	Dianthus	Dianthus superbus	SPECIES	Dianthus superbus L.	IT	Piemonte	45.8165	8.25838	23	7	2021
3333408127	https://www.inaturalist.org/observations/88707580	Plantae	Tracheophyta	Magnoliopsida	Caryophyllales	Caryophyllaceae	Dianthus	Dianthus superbus	SPECIES	Dianthus superbus L.	CH	Graubünden	46.4288	9.75079	26	7	2021
3333392610	https://www.inaturalist.org/observations/87719789	Plantae	Tracheophyta	Magnoliopsida	Caryophyllales	Caryophyllaceae	Dianthus	Dianthus superbus	SPECIES	Dianthus superbus L.	EE	Harju	59.401	24.3758	19	7	2021
3333392495	https://www.inaturalist.org/observations/84828875	Plantae	Tracheophyta	Magnoliopsida	Caryophyllales	Caryophyllaceae	Dianthus	Dianthus superbus	SPECIES	Dianthus superbus L.	RU	Tomsk	56.3625	84.958	28	6	2021
3333371151	https://www.inaturalist.org/observations/88666837	Plantae	Tracheophyta	Magnoliopsida	Caryophyllales	Caryophyllaceae	Dianthus	Dianthus superbus	SPECIES	Dianthus superbus L.	RU	Murmansk	66.7891	30.1572	25	7	2021
3333322585	https://www.inaturalist.org/observations/87724226	Plantae	Tracheophyta	Magnoliopsida	Caryophyllales	Caryophyllaceae	Dianthus	Dianthus superbus	SPECIES	Dianthus superbus L.	AT	Steiermark	47.4047	14.201	19	7	2021
3333315294	https://www.inaturalist.org/observations/88816351	Plantae	Tracheophyta	Magnoliopsida	Caryophyllales	Caryophyllaceae	Dianthus	Dianthus superbus	SPECIES	Dianthus superbus L.	CH	Graubünden	46.4618	9.66376	22	7	2021
3333312444	https://www.inaturalist.org/observations/84183080	Plantae	Tracheophyta	Magnoliopsida	Caryophyllales	Caryophyllaceae	Dianthus	Dianthus superbus	SPECIES	Dianthus superbus L.	RU	Kursk	51.5556	36.6357	23	6	2021
3333308887	https://www.inaturalist.org/observations/88447639	Plantae	Tracheophyta	Magnoliopsida	Caryophyllales	Caryophyllaceae	Dianthus	Dianthus superbus	SPECIES	Dianthus superbus L.	CH	Graubünden	46.774	9.6637	24	7	2021
3333305223	https://www.inaturalist.org/observations/88788343	Plantae	Tracheophyta	Magnoliopsida	Caryophyllales	Caryophyllaceae	Dianthus	Dianthus superbus	SPECIES	Dianthus superbus L.	RU	Gorno-Altay	51.5898	85.5957	25	7	2021
3333292604	https://www.inaturalist.org/observations/88206995	Plantae	Tracheophyta	Magnoliopsida	Caryophyllales	Caryophyllaceae	Dianthus	Dianthus superbus	SPECIES	Dianthus superbus L.	RU	Irkutsk	56.1271	102.319	23	7	2021
3333283132	https://www.inaturalist.org/observations/88708348	Plantae	Tracheophyta	Magnoliopsida	Caryophyllales	Caryophyllaceae	Dianthus	Dianthus superbus	SPECIES	Dianthus superbus L.	FI	Lapland	66.4574	25.6221	26	7	2021
3333265452	https://www.inaturalist.org/observations/84969043	Plantae	Tracheophyta	Magnoliopsida	Caryophyllales	Caryophyllaceae	Dianthus	Dianthus superbus	SPECIES	Dianthus superbus L.	RU	Karelia	65.7899	33.949	29	6	2021
3333246772	https://www.inaturalist.org/observations/88364312	Plantae	Tracheophyta	Magnoliopsida	Caryophyllales	Caryophyllaceae	Dianthus	Dianthus superbus	SPECIES	Dianthus superbus L.	RU	Irkutsk	56.1236	102.332	24	7	2021
3333215491	https://www.inaturalist.org/observations/89051202	Plantae	Tracheophyta	Magnoliopsida	Caryophyllales	Caryophyllaceae	Dianthus	Dianthus superbus	SPECIES	Dianthus superbus L.	DE	Mecklenburg-Vorpommern	53.2649	13.4052	29	7	2021
3333164180	https://www.inaturalist.org/observations/88723426	Plantae	Tracheophyta	Magnoliopsida	Caryophyllales	Caryophyllaceae	Dianthus	Dianthus superbus	SPECIES	Dianthus superbus L.	CH	Graubünden	46.4803	9.63413	20	7	2021
3333158892	https://www.inaturalist.org/observations/88503557	Plantae	Tracheophyta	Magnoliopsida	Caryophyllales	Caryophyllaceae	Dianthus	Dianthus superbus	SPECIES	Dianthus superbus L.	RU	Irkutsk	52.4348	104.298	24	7	2021
3333156990	https://www.inaturalist.org/observations/88527687	Plantae	Tracheophyta	Magnoliopsida	Caryophyllales	Caryophyllaceae	Dianthus	Dianthus superbus	SPECIES	Dianthus superbus L.	AT	Kärnten	46.8303	15.0054	25	7	2021
3333146945	https://www.inaturalist.org/observations/88503570	Plantae	Tracheophyta	Magnoliopsida	Caryophyllales	Caryophyllaceae	Dianthus	Dianthus superbus	SPECIES	Dianthus superbus L.	RU	Irkutsk	52.4351	104.298	24	7	2021
3333146469	https://www.inaturalist.org/observations/84197984	Plantae	Tracheophyta	Magnoliopsida	Caryophyllales	Caryophyllaceae	Dianthus	Dianthus superbus	SPECIES	Dianthus superbus L.	RU	Yaroslavl'	57.5878	39.9797	23	6	2021
3333140152	https://www.inaturalist.org/observations/88668902	Plantae	Tracheophyta	Magnoliopsida	Caryophyllales	Caryophyllaceae	Dianthus	Dianthus superbus	SPECIES	Dianthus superbus L.	CH	Fribourg	46.4857	6.94779	24	7	2021
3333127987	https://www.inaturalist.org/observations/88569128	Plantae	Tracheophyta	Magnoliopsida	Caryophyllales	Caryophyllaceae	Dianthus	Dianthus superbus	SPECIES	Dianthus superbus L.	RU	Irkutsk	52.6945	103.644	25	7	2021
3333121987	https://www.inaturalist.org/observations/88531033	Plantae	Tracheophyta	Magnoliopsida	Caryophyllales	Caryophyllaceae	Dianthus	Dianthus superbus	SPECIES	Dianthus superbus L.	RU	Gorno-Altay	51.6576	85.7646	24	7	2021
3333106886	https://www.inaturalist.org/observations/88498643	Plantae	Tracheophyta	Magnoliopsida	Caryophyllales	Caryophyllaceae	Dianthus	Dianthus superbus	SPECIES	Dianthus superbus L.	DE	Hessen	49.844	8.741	23	7	2021
3333103912	https://www.inaturalist.org/observations/88503575	Plantae	Tracheophyta	Magnoliopsida	Caryophyllales	Caryophyllaceae	Dianthus	Dianthus superbus	SPECIES	Dianthus superbus L.	RU	Irkutsk	52.4352	104.298	24	7	2021
3333101945	https://www.inaturalist.org/observations/88503300	Plantae	Tracheophyta	Magnoliopsida	Caryophyllales	Caryophyllaceae	Dianthus	Dianthus superbus	SPECIES	Dianthus superbus L.	RU	Irkutsk	52.4315	104.287	24	7	2021
3333097197	https://www.inaturalist.org/observations/88705671	Plantae	Tracheophyta	Magnoliopsida	Caryophyllales	Caryophyllaceae	Dianthus	Dianthus superbus	SPECIES	Dianthus superbus L.	AT	Salzburg	47.2342	12.159	26	7	2021
3333091485	https://www.inaturalist.org/observations/85207757	Plantae	Tracheophyta	Magnoliopsida	Caryophyllales	Caryophyllaceae	Dianthus	Dianthus superbus	SPECIES	Dianthus superbus L.	RU	Altay	53.2512	83.9903	1	7	2021
3333084484	https://www.inaturalist.org/observations/84612916	Plantae	Tracheophyta	Magnoliopsida	Caryophyllales	Caryophyllaceae	Dianthus	Dianthus superbus	SPECIES	Dianthus superbus L.	RU	Murmansk	66.6807	34.3164	26	6	2021
3333078578	https://www.inaturalist.org/observations/87760516	Plantae	Tracheophyta	Magnoliopsida	Caryophyllales	Caryophyllaceae	Dianthus	Dianthus superbus	SPECIES	Dianthus superbus L.	DK	Hovedstaden	55.6365	12.5455	19	7	2021
3333075558	https://www.inaturalist.org/observations/87737986	Plantae	Tracheophyta	Magnoliopsida	Caryophyllales	Caryophyllaceae	Dianthus	Dianthus superbus	SPECIES	Dianthus superbus L.	IT	Piemonte	45.63	7.96232	19	7	2021
3333072808	https://www.inaturalist.org/observations/88354818	Plantae	Tracheophyta	Magnoliopsida	Caryophyllales	Caryophyllaceae	Dianthus	Dianthus superbus	SPECIES	Dianthus superbus L.	RU	Irkutsk	56.1269	102.32	24	7	2021
3333062682	https://www.inaturalist.org/observations/88268644	Plantae	Tracheophyta	Magnoliopsida	Caryophyllales	Caryophyllaceae	Dianthus	Dianthus superbus	SPECIES	Dianthus superbus L.	CH	Graubünden	46.8072	10.243	21	7	2021
3333049935	https://www.inaturalist.org/observations/88503552	Plantae	Tracheophyta	Magnoliopsida	Caryophyllales	Caryophyllaceae	Dianthus	Dianthus superbus	SPECIES	Dianthus superbus L.	RU	Irkutsk	52.4347	104.298	24	7	2021
3333041018	https://www.inaturalist.org/observations/88557097	Plantae	Tracheophyta	Magnoliopsida	Caryophyllales	Caryophyllaceae	Dianthus	Dianthus superbus	SPECIES	Dianthus superbus L.	IT	Piemonte	44.5545	7.15458	19	7	2020
3333038923	https://www.inaturalist.org/observations/88528271	Plantae	Tracheophyta	Magnoliopsida	Caryophyllales	Caryophyllaceae	Dianthus	Dianthus superbus	SPECIES	Dianthus superbus L.	AT	Steiermark	46.828	15.0038	25	7	2021
3332576308	urn:uuid:0813fae3-5655-4955-8ecf-a11bc6518c19	Plantae	Tracheophyta	Magnoliopsida	Caryophyllales	Caryophyllaceae	Dianthus	Dianthus superbus	SPECIES	Dianthus superbus L.	NO	Troms og Finnmark	70.3999	25.2373	1	8	2021
3331901863	1100025839	Plantae	Tracheophyta	Magnoliopsida	Caryophyllales	Caryophyllaceae	Dianthus	Dianthus superbus	SPECIES	Dianthus superbus L.	RU		51.0454	82.989	19	7	2016
3331491438	https://arter.dk/observation/record-details/7fdf0de1-7003-424d-a07a-ad760110fbbe	Plantae	Tracheophyta	Magnoliopsida	Caryophyllales	Caryophyllaceae	Dianthus	Dianthus superbus	SPECIES	Dianthus superbus L.	DK		55.7481	11.1798	31	7	2021
3330904565	https://www.inaturalist.org/observations/88188923	Plantae	Tracheophyta	Magnoliopsida	Caryophyllales	Caryophyllaceae	Dianthus	Dianthus superbus	SPECIES	Dianthus superbus L.	RU	Irkutsk	52.5704	103.798	21	7	2021
3330894346	https://www.inaturalist.org/observations/87920832	Plantae	Tracheophyta	Magnoliopsida	Caryophyllales	Caryophyllaceae	Dianthus	Dianthus superbus	SPECIES	Dianthus superbus L.	RU	Irkutsk	53.5391	102.694	20	7	2021
3330865437	https://www.inaturalist.org/observations/88006648	Plantae	Tracheophyta	Magnoliopsida	Caryophyllales	Caryophyllaceae	Dianthus	Dianthus superbus	SPECIES	Dianthus superbus L.	RU	Irkutsk	53.5766	102.6	20	7	2021
3330824440	https://www.inaturalist.org/observations/87968242	Plantae	Tracheophyta	Magnoliopsida	Caryophyllales	Caryophyllaceae	Dianthus	Dianthus superbus	SPECIES	Dianthus superbus L.	RU	Irkutsk	56.1202	102.291	21	7	2021
3330818554	https://www.inaturalist.org/observations/88106164	Plantae	Tracheophyta	Magnoliopsida	Caryophyllales	Caryophyllaceae	Dianthus	Dianthus superbus	SPECIES	Dianthus superbus L.	DE	Bayern	47.7464	10.5842	22	7	2021
3330795786	https://www.inaturalist.org/observations/87408669	Plantae	Tracheophyta	Magnoliopsida	Caryophyllales	Caryophyllaceae	Dianthus	Dianthus superbus	SPECIES	Dianthus superbus L.	TW	Taiwan	23.4759	120.901	27	7	2014
3330795145	https://www.inaturalist.org/observations/87764957	Plantae	Tracheophyta	Magnoliopsida	Caryophyllales	Caryophyllaceae	Dianthus	Dianthus superbus	SPECIES	Dianthus superbus L.	CH	Graubünden	46.5051	9.8403	19	7	2021
3330791657	https://www.inaturalist.org/observations/87283386	Plantae	Tracheophyta	Magnoliopsida	Caryophyllales	Caryophyllaceae	Dianthus	Dianthus superbus	SPECIES	Dianthus superbus L.	FI	Oulu	66.3135	29.2812	16	7	2021
3330766876	https://www.inaturalist.org/observations/87498537	Plantae	Tracheophyta	Magnoliopsida	Caryophyllales	Caryophyllaceae	Dianthus	Dianthus superbus	SPECIES	Dianthus superbus L.	RU	Irkutsk	56.1277	102.318	18	7	2021
3330763666	https://www.inaturalist.org/observations/87277911	Plantae	Tracheophyta	Magnoliopsida	Caryophyllales	Caryophyllaceae	Dianthus	Dianthus superbus	SPECIES	Dianthus superbus L.	RU	Irkutsk	52.6441	103.837	13	7	2021
3330742644	https://www.inaturalist.org/observations/87260039	Plantae	Tracheophyta	Magnoliopsida	Caryophyllales	Caryophyllaceae	Dianthus	Dianthus superbus	SPECIES	Dianthus superbus L.	TW	Taiwan	23.5527	120.947	22	7	2018
3330716481	https://www.inaturalist.org/observations/83662481	Plantae	Tracheophyta	Magnoliopsida	Caryophyllales	Caryophyllaceae	Dianthus	Dianthus superbus	SPECIES	Dianthus superbus L.	DE	Bayern	48.6441	10.3748	29	7	2020
3330699234	https://www.inaturalist.org/observations/87811320	Plantae	Tracheophyta	Magnoliopsida	Caryophyllales	Caryophyllaceae	Dianthus	Dianthus superbus	SPECIES	Dianthus superbus L.	RU	Irkutsk	56.1256	102.312	20	7	2021
3330682685	https://www.inaturalist.org/observations/87276019	Plantae	Tracheophyta	Magnoliopsida	Caryophyllales	Caryophyllaceae	Dianthus	Dianthus superbus	SPECIES	Dianthus superbus L.	RU	Irkutsk	52.6447	103.836	13	7	2021
3330671543	https://www.inaturalist.org/observations/88103195	Plantae	Tracheophyta	Magnoliopsida	Caryophyllales	Caryophyllaceae	Dianthus	Dianthus superbus	SPECIES	Dianthus superbus L.	RU	Tula	54.1809	37.3495	21	7	2021
3330640052	https://www.inaturalist.org/observations/87657703	Plantae	Tracheophyta	Magnoliopsida	Caryophyllales	Caryophyllaceae	Dianthus	Dianthus superbus	SPECIES	Dianthus superbus L.	RU	Khanty-Mansiy	64.2634	60.9142	17	7	2021
3330634267	https://www.inaturalist.org/observations/87821725	Plantae	Tracheophyta	Magnoliopsida	Caryophyllales	Caryophyllaceae	Dianthus	Dianthus superbus	SPECIES	Dianthus superbus L.	RU	Irkutsk	56.1269	102.316	20	7	2021
3330616391	https://www.inaturalist.org/observations/87975282	Plantae	Tracheophyta	Magnoliopsida	Caryophyllales	Caryophyllaceae	Dianthus	Dianthus superbus	SPECIES	Dianthus superbus L.	RU	Tula	54.189	37.3588	21	7	2021
3330601592	https://www.inaturalist.org/observations/88193594	Plantae	Tracheophyta	Magnoliopsida	Caryophyllales	Caryophyllaceae	Dianthus	Dianthus superbus	SPECIES	Dianthus superbus L.	RU	Irkutsk	52.2278	104.433	22	7	2021
3330569518	https://www.inaturalist.org/observations/88103939	Plantae	Tracheophyta	Magnoliopsida	Caryophyllales	Caryophyllaceae	Dianthus	Dianthus superbus	SPECIES	Dianthus superbus L.	RU	Altay	51.1594	83.0481	20	7	2021
3330569388	https://www.inaturalist.org/observations/87969705	Plantae	Tracheophyta	Magnoliopsida	Caryophyllales	Caryophyllaceae	Dianthus	Dianthus superbus	SPECIES	Dianthus superbus L.	RU	Tula	54.204	37.3733	21	7	2021
3330564410	https://www.inaturalist.org/observations/88017034	Plantae	Tracheophyta	Magnoliopsida	Caryophyllales	Caryophyllaceae	Dianthus	Dianthus superbus	SPECIES	Dianthus superbus L.	DE	Rheinland-Pfalz	49.3752	8.39617	20	7	2021
3330549525	https://www.inaturalist.org/observations/88120871	Plantae	Tracheophyta	Magnoliopsida	Caryophyllales	Caryophyllaceae	Dianthus	Dianthus superbus	SPECIES	Dianthus superbus L.	RU	Irkutsk	52.3242	103.646	22	7	2021
3330547377	https://www.inaturalist.org/observations/87976057	Plantae	Tracheophyta	Magnoliopsida	Caryophyllales	Caryophyllaceae	Dianthus	Dianthus superbus	SPECIES	Dianthus superbus L.	RU	Penza	53.276	45.1497	18	7	2021
3330535451	https://www.inaturalist.org/observations/88015416	Plantae	Tracheophyta	Magnoliopsida	Caryophyllales	Caryophyllaceae	Dianthus	Dianthus superbus	SPECIES	Dianthus superbus L.	DE	Bayern	47.8147	12.8481	19	7	2021
3330510120	https://www.inaturalist.org/observations/87688791	Plantae	Tracheophyta	Magnoliopsida	Caryophyllales	Caryophyllaceae	Dianthus	Dianthus superbus	SPECIES	Dianthus superbus L.	RU	Irkutsk	56.1273	102.32	19	7	2021
3330494027	https://www.inaturalist.org/observations/87610766	Plantae	Tracheophyta	Magnoliopsida	Caryophyllales	Caryophyllaceae	Dianthus	Dianthus superbus	SPECIES	Dianthus superbus L.	DE	Bayern	47.7518	10.6319	18	7	2021
3330479264	https://www.inaturalist.org/observations/87854309	Plantae	Tracheophyta	Magnoliopsida	Caryophyllales	Caryophyllaceae	Dianthus	Dianthus superbus	SPECIES	Dianthus superbus L.	RU	Irkutsk	52.4734	103.852	20	7	2021
3330458502	https://www.inaturalist.org/observations/84671698	Plantae	Tracheophyta	Magnoliopsida	Caryophyllales	Caryophyllaceae	Dianthus	Dianthus superbus	SPECIES	Dianthus superbus L.	RU	Altay	53.5954	84.67	26	6	2020
3330456146	https://www.inaturalist.org/observations/87751529	Plantae	Tracheophyta	Magnoliopsida	Caryophyllales	Caryophyllaceae	Dianthus	Dianthus superbus	SPECIES	Dianthus superbus L.	RU	Perm'	60.1611	58.7281	17	7	2021
3330441750	https://www.inaturalist.org/observations/87359216	Plantae	Tracheophyta	Magnoliopsida	Caryophyllales	Caryophyllaceae	Dianthus	Dianthus superbus	SPECIES	Dianthus superbus L.	RU	Irkutsk	52.5122	103.864	16	7	2021
3330419936	https://www.inaturalist.org/observations/87535083	Plantae	Tracheophyta	Magnoliopsida	Caryophyllales	Caryophyllaceae	Dianthus	Dianthus superbus	SPECIES	Dianthus superbus L.	CH	Graubünden	46.4639	9.48212	16	7	2021
[truncated: 27,032 more rows]

## Sheet: Dianthus chinensis L.
Location data information of Dianthus chinensis L. from GBIF.(Data sources are at the end of the table)
[truncated: 4,691 more rows]
